# Supplementary material for: A plasma-based protein signature association with all-cause mortality
Source: PLoS One. 2025 Nov 21;20(11):e0336845. doi: 10.1371/journal.pone.0336845 (PMC12637995; doi:10.1371/journal.pone.0336845)
Supplement: S1 File — (XLSX) [file pone.0336845.s002.xlsx]

## Sheet: Supplementary Table 1
Supplementary Table 1. Non-disease related causes of death used to exclude participants from analysis.
Description	ICD10 Code
Vehicle and transport accidents	V01-V99
Other external causes of accidental injury	W00-X59
Intentional self-harm	X60-X84
Assault	X85-Y09
Event of undetermined intent	Y10-Y34
Legal intervention and operations of war	Y35-Y36
Complications of medical and surgical care	Y40-Y84
Sequelae of external causes of morbidity and mortality	Y85-Y89

## Sheet: Supplementary Table 2
Supplementary Table 2. Chronic conditions used in calculating chronic condition count.
Description	ICD10 Code
Anaemia	D46-D64
Angina Pectoris	I20
Anxiety Disorder	F40-F41
Asthma	J45
Atrial Fibrillation and Other Arrythmias	I48-I49
Bronchiectasis	J47
Cancer	C00-C97
Chronic Kidney Disease	N01-N19
Chronic Obstructive Pulmonary Disease (COPD)	J40-J44
Dementia	F00-F03, G30
Dermatitis	L20-L41
Diabetes Mellitus	E10-E14
Diverticular Disease	K57
Endometriosis	N80
Epilepsy	G40
Heart Failure	I46-I50
Hypertension	I10-I15
Inflammatory Bowel Disease	K50-K52
Irritable Bowel Syndrome	K58
Ischaemic Heart Disease	I22-I25
Liver Disease	K70-K77
Mood Disorder	F32-F33
Multiple Sclerosis	G35
Osteoporosis	M80-M82
Parkinson's Disease	G20-G22
Peripheral Vascular Disease	I70-I73
Prostate Disease	N40-N42
Rheumatoid Arthritis	M05-M06
Schizophrenia	F20
Stroke	I60-I69
Thyroid Disease	E01-E07

## Sheet: Supplementary Table 3
Supplementary Table 3. Disease-specific mortality in 2,100 participants with proteomic data that died within 10 years of blood sample collection.
Category	Included ICD10	Number of Deaths	Percentage of All Deaths
Ischemic heart disease	I214, I219, I249, I250, I251, I254, I258	226	10.7619
Lung cancer	C341, C349, C37, C383, C384, C399	178	8.47619
Motor neuron disease	G122	133	6.33333
Colorectal cancer	C180, C181, C182, C187, C189, C19, C20, C210	107	5.09524
Breast cancer	C509	100	4.7619
Hematopoietic and lymphoid tissue cancers	C819, C829, C833, C837, C838, C844, C845, C851, C859, C880, C900, C901, C910, C911, C917, C920, C921, C97, D469, D474	91	4.33333
Cerebrovascular disease	I607, I609, I614, I619, I620, I629, I632, I634, I639, I64, I679, I690, I691	82	3.90476
Chronic obstructive pulmonary disease	J440, J441, J449	70	3.33333
Pancreatic cancer	C250, C259	63	3
Interstitial pulmonary diseases	J840, J841, J849	61	2.90476
Prostate cancer	C61	57	2.71429
Brain cancer	C710, C712, C714, C719	57	2.71429
Gynaecological cancer	C519, C541, C55, C56, C570, C578, C579	53	2.52381
Oesophageal cancer	C159	51	2.42857
Dementia	F019, F03	51	2.42857
Other forms of heart disease	I309, I330, I350, I359, I38, I420, I421, I422, I429, I442, I461, I472, I48, I489, I499, I515, I516, I517, I518	48	2.28571
Cancer with ill-defined, secondary and unspecified sites	C786, C80, C800, C809	46	2.19048
Other diseases of the nervous system	G039, G061, G062, G119, G231, G310, G318, G319, G35, G713, G903, G931, G934, G959, G961, G98	46	2.19048
Soft tissue cancer	C450, C459, C480, C482, C491, C492, C493, C495, C499	44	2.09524
Other diseases of the digestive system	K222, K223, K254, K255, K264, K291, K296, K441, K559, K562, K566, K578, K579, K631, K650, K660, K800, K802, K810, K819, K822, K830, K900, K922	39	1.85714
Pneumonia	J110, J151, J180, J181, J189	35	1.66667
Atherosclerosis and other vascular diseases	I710, I711, I713, I714, I716, I723, I728, I739, I749, I776, I802	34	1.61905
Liver cancer	C220, C221, C223	28	1.33333
Infectious disease	A047, A099, A409, A412, A415, A419, A490, A810, B182, B24, B441, B91, B99, J101, J118	27	1.28571
Alzheimer's disease	G300, G309	26	1.2381
Kidney cancer	C64	20	0.952381
Liver disease	K703, K704, K709, K729, K746, K758, K760, K765, K769	25	1.19048
Stomach cancer	C160, C169	23	1.09524
Other lung disease	J459, J47, J61, J628, J690, J851, J984, J988	23	1.09524
Primary hypertension and hypertensive heart disease	I10, I110, I119, I120, I132	20	0.952381
Digestive tract cancer, not specified	C260, C269	18	0.857143
Skin cancer	C439, C444, C449	18	0.857143
Parkinson's disease	G20	18	0.857143
Mouth and oropharyngeal cancer	C029, C049, C069, C080, C099, C109, C12, C139, C140	15	0.714286
Pulmonary heart disease	I269, I270, I272, I279	15	0.714286
Musculoskeletal and connective tissue disorders	M051, M053, M069, M301, M310, M321, M349, M350, M359, M464	15	0.714286
Urinary tract cancer	C66, C679, C680, C689	14	0.666667
Unspecified, ill-defined or unknown cause of mortality	R470, R960, R99, U071, U509	13	0.619048
Heart failure	I500, I501, I509	10	0.47619
Other endocrine and metabolic diseases	E162, E340, E46, E668, E669, E831, E854, E858, E871	9	0.428571
Other diseases of the genitourinary system	N049, N052, N057, N304, N390	9	0.428571
Congenital deformations and chromosomal abnormalities	Q210, Q213, Q231, Q249, Q273, Q761	8	0.380952
In situ, benign or unspecified tumour	D320, D329, D350, D372, D383, D412, D447	8	0.380952
Gallbladder and other biliary tract cancer	C23, C240, C241, C249	7	0.333333
Lower respiratory disease and infection	J22, J40, J439	7	0.333333
Pancreatic disease	K859, K861	7	0.333333
Diabetes mellitus	E109, E119, E142, E144, E149	6	0.285714
Rheumatic heart disease	I050, I059, I091	6	0.285714
Hemolytic and aplastic anemia	D571, D619, D699, D761	5	0.238095
Kidney disease	N185, N189, N19	5	0.238095
Thyroid gland cancer	C73	4	0.190476
Diseases of the skin and subcutaneous tissue	L031, L033, L039, L984	4	0.190476
Small bowel cancer	C170	3	0.142857
Mental and behavioural disorders	F102, F106, F107	3	0.142857
Eye cancer	C696, C699	2	0.0952381
Adrenal gland cancer	C741, C749	2	0.0952381
Sarcoidosis	D860, D869	2	0.0952381
Throat cancer	C329	1	0.047619
Bone and articular cartilage cancer	C419	1	0.047619
Meningioma	C709	1	0.047619

## Sheet: Supplementary Table 4
Supplementary Table 4. Statistically significant Cox PH associations between measured proteins and all-cause mortality within 10 years, adjusted for sex, age, and BMI.
Only associations with Bonferroni-corrected p value < 1.71 × 10−5 were retained.
HR = hazard ratio, LCI = lower confidence interval, UCI = upper confidence interval.
Protein	HR	LCI	UCI	P Value
ADM	4.64081	4.48962	4.792	1.23466e-84
PLAUR	4.61782	4.50702	4.72861	7.47002e-158
SERPINA1	4.17052	3.83434	4.5067	2.44278e-13
CRIM1	3.77142	3.59571	3.94714	3.83998e-46
YAP1	3.5804	3.45569	3.70511	6.35707e-86
COL18A1	3.57722	3.41856	3.73588	2.14274e-52
ACVRL1	3.48079	3.35012	3.61145	1.20791e-74
CSF1	3.4184	3.28825	3.54854	4.81259e-73
SERPINA3	3.31324	3.14368	3.48281	3.89239e-40
OSMR	3.31228	3.14177	3.4828	1.18851e-39
LTBP2	3.28179	3.17966	3.38392	1.1354e-111
EDN1	3.27923	3.1564	3.40206	1.27828e-76
EFNA1	3.17901	3.05872	3.29931	9.57611e-76
TNFRSF1A	3.16403	3.05323	3.27482	7.83071e-89
GFRA1	3.13747	3.01293	3.262	6.17331e-69
RNASE1	3.11432	2.98276	3.24588	8.67864e-61
SPINT1	3.11228	3.01028	3.21428	4.75662e-102
PGF	3.07364	2.96752	3.17976	4.56504e-92
EDA2R	3.05724	2.96885	3.14564	4.39369e-132
ALCAM	2.98172	2.79125	3.17219	7.36892e-26
FSTL1	2.97458	2.81873	3.13044	2.61456e-39
DDR1	2.93876	2.78529	3.09223	1.16837e-39
LMNB2	2.90896	2.79213	3.02579	2.66484e-68
LRG1	2.85872	2.72015	2.99729	1.81814e-46
RELT	2.85042	2.72797	2.97287	1.26826e-59
SCGB3A1	2.84804	2.70376	2.99231	2.0475e-42
IL1R1	2.84448	2.69389	2.99508	1.08049e-38
WFDC2	2.83295	2.76645	2.89945	2.189e-203
FSTL3	2.82992	2.72477	2.93508	2.77805e-80
COLEC12	2.76788	2.63221	2.90355	1.67405e-45
NECTIN2	2.74256	2.62545	2.85967	1.69613e-60
HGF	2.7287	2.64265	2.81474	2.92056e-112
TNFSF13	2.71612	2.58018	2.85207	1.38664e-43
TIMP1	2.71424	2.60727	2.82121	2.62716e-71
PIGR	2.71331	2.63092	2.79571	3.6438e-121
RNASET2	2.67123	2.54537	2.79708	2.18764e-49
COL6A3	2.66768	2.56996	2.76539	9.18247e-83
CTSL	2.65135	2.50198	2.80072	5.12992e-34
GDF15	2.62575	2.57815	2.67336	0
TNFSF13B	2.61314	2.52584	2.70044	1.08771e-99
BSG	2.59952	2.41195	2.7871	5.31176e-20
EPHB4	2.57427	2.43464	2.71389	9.65685e-37
CST3	2.57298	2.45205	2.69392	1.72734e-49
ASGR2	2.54987	2.40594	2.6938	9.4571e-34
ICAM1	2.5438	2.43156	2.65604	2.70805e-56
TNFRSF11B	2.54153	2.42415	2.65891	3.1195e-51
SPON2	2.53881	2.43567	2.64195	1.12044e-66
TNFRSF12A	2.53727	2.44322	2.63131	2.03364e-80
CXCL16	2.53671	2.38106	2.69237	2.8915e-28
CD302	2.52756	2.41914	2.63598	1.33076e-59
DLL1	2.52063	2.39901	2.64225	9.74483e-47
ANGPT2	2.51793	2.43207	2.60378	3.42669e-95
PLA2G15	2.51114	2.37841	2.64386	1.21597e-38
ORM1	2.51099	2.31954	2.70244	1.24848e-17
SEZ6L2	2.51082	2.35956	2.66207	2.42721e-29
NBL1	2.50033	2.36275	2.63791	1.72408e-35
OCLN	2.49946	2.43355	2.56537	6.32243e-160
CKAP4	2.4906	2.39875	2.58244	5.37205e-81
FGFR2	2.48277	2.31911	2.64643	3.72453e-24
LTBR	2.47555	2.35426	2.59684	4.04617e-45
LGALS9	2.47073	2.35905	2.5824	2.76771e-53
DTX3	2.46882	2.32853	2.60911	4.40163e-33
EFNA4	2.46636	2.36485	2.56788	1.4183e-64
SPON1	2.46201	2.38051	2.54352	1.24034e-100
PIK3IP1	2.45616	2.33056	2.58176	3.30941e-41
CD80	2.45281	2.35359	2.55203	7.99511e-67
AREG	2.4459	2.38161	2.51019	3.02575e-160
SHISA5	2.42772	2.35407	2.50136	9.91482e-120
GGT5	2.3957	2.24924	2.54216	4.08475e-28
NPC2	2.38281	2.31321	2.45241	1.40406e-128
NPDC1	2.37446	2.26901	2.47991	1.13308e-54
GIPC2	2.37187	2.25297	2.49077	1.56886e-42
CLMP	2.36834	2.1983	2.53839	8.30016e-20
RSPO3	2.34646	2.21647	2.47645	2.19001e-34
HSPG2	2.34151	2.21329	2.46973	3.32647e-35
ADAMTSL2	2.33278	2.22879	2.43677	6.42508e-54
SEPTIN8	2.32733	2.23982	2.41484	2.30147e-76
CPXM2	2.31374	2.16898	2.45851	1.98785e-26
MRC1	2.31234	2.17919	2.44549	1.6249e-31
AMBP	2.30842	2.12108	2.49575	6.08697e-15
SCARB2	2.28902	2.1843	2.39374	1.01325e-50
IL6ST	2.27943	2.07581	2.48305	6.34647e-12
IGFBP4	2.27762	2.20828	2.34695	2.68193e-116
NECTIN4	2.27392	2.16674	2.3811	1.50647e-47
TNFRSF14	2.27192	2.15432	2.38953	4.07591e-39
CD74	2.26766	2.16642	2.36891	4.09005e-53
AGRN	2.26467	2.16612	2.36321	5.66923e-56
CTHRC1	2.25947	2.13313	2.38581	3.4603e-33
CHCHD10	2.25721	2.17807	2.33635	6.09683e-87
C7	2.25278	2.13607	2.36949	6.81708e-39
PRSS8	2.25202	2.16892	2.33511	2.89071e-78
IL18BP	2.23132	2.12135	2.34128	5.88488e-43
CLEC5A	2.23088	2.11426	2.34749	5.51499e-38
SPINK1	2.22666	2.15428	2.29904	9.6531e-101
BCAM	2.2198	2.08135	2.35824	4.32726e-26
EPHA2	2.21638	2.12585	2.30691	4.5258e-63
GOLM2	2.20979	2.05165	2.36794	2.51831e-19
IGFBP7	2.20859	2.13256	2.28461	2.74621e-89
THBS2	2.20304	2.12365	2.28243	3.16466e-81
NFASC	2.1974	2.07066	2.32414	1.22825e-30
IGFBPL1	2.19346	2.09351	2.29341	4.53545e-50
GRN	2.18602	2.04056	2.33149	1.68613e-22
PLXNB2	2.17414	2.02567	2.32261	3.36202e-21
PALM2	2.16291	2.07607	2.24974	1.94133e-64
ROBO2	2.16181	2.0006	2.32302	2.04728e-17
RNF149	2.15821	2.05666	2.25977	2.10723e-46
LAYN	2.14899	2.05047	2.24751	7.72277e-49
CD59	2.14777	2.00359	2.29194	7.86626e-22
HAVCR2	2.14185	2.04305	2.24065	4.03517e-48
BMPER	2.14184	1.98995	2.29372	2.46355e-19
CLEC14A	2.1379	2.02358	2.25221	2.49105e-35
CD83	2.13217	2.03181	2.23254	5.25681e-46
PSAP	2.13196	2.04238	2.22153	3.63259e-58
IGF2R	2.12237	1.96434	2.28041	2.99597e-17
VSIG4	2.11999	2.03423	2.20576	1.23559e-62
NRP1	2.11505	1.98558	2.24452	2.426e-26
MAMDC2	2.11448	2.00692	2.22204	6.32056e-39
CHRDL1	2.10577	1.98757	2.22397	1.45569e-31
TNFRSF19	2.10559	1.99482	2.21637	3.60258e-36
EFEMP1	2.09771	1.98415	2.21128	5.69761e-34
ELN	2.09464	1.98249	2.20679	9.91266e-35
HLA.E	2.09429	1.97488	2.21371	2.05771e-30
RBFOX3	2.07968	2.01969	2.13966	5.03435e-123
ENG	2.07776	1.86214	2.29337	8.69293e-08
IL10RB	2.0748	1.97456	2.17503	9.63564e-43
TNFRSF4	2.06984	1.98334	2.15635	1.42531e-57
FOLR1	2.06955	1.95965	2.17945	5.17229e-35
MATN2	2.06294	1.93727	2.18861	4.10319e-26
ULBP2	2.05908	1.96726	2.15091	3.70816e-50
SCARF2	2.05277	1.92574	2.1798	3.78206e-25
COL4A1	2.04562	1.95976	2.13147	1.5093e-56
B4GALT1	2.04311	1.90824	2.17799	8.65642e-22
VCAM1	2.03786	1.91113	2.1646	9.99561e-25
OSCAR	2.03603	1.92507	2.147	1.03666e-32
CFD	2.03117	1.86042	2.20193	1.21392e-12
SEMA3F	2.02959	1.88818	2.17099	2.94271e-19
ROBO1	2.01331	1.86892	2.1577	6.18927e-18
TNFRSF10A	2.00506	1.93576	2.07437	1.05692e-82
ITGA5	2.00457	1.85456	2.15459	2.9943e-16
SUSD2	2.00404	1.89923	2.10885	3.58135e-35
AOC3	2.00291	1.87973	2.12609	6.25755e-25
NT5C1A	2.00059	1.92717	2.074	4.78052e-73
HYAL1	1.99912	1.85334	2.14491	3.62023e-17
RNASE6	1.99663	1.92854	2.06472	1.08457e-84
CD300E	1.99185	1.90474	2.07895	9.30522e-51
THY1	1.99057	1.85788	2.12327	7.99733e-21
DSC2	1.98983	1.89465	2.08501	4.15564e-42
TGFBR2	1.9823	1.8752	2.0894	1.63764e-32
ST6GAL1	1.98122	1.8853	2.07715	6.89201e-41
NCR3LG1	1.97886	1.86596	2.09177	6.39108e-29
NEFL	1.94985	1.88454	2.01516	7.31508e-86
C1RL	1.9469	1.73834	2.15546	1.11468e-06
IL15	1.9465	1.84645	2.04655	1.90542e-35
WNT9A	1.94358	1.82372	2.06343	4.8267e-24
CHCHD6	1.94258	1.85111	2.03406	1.79019e-42
BTN2A1	1.94041	1.80742	2.0734	4.42154e-19
CD274	1.93932	1.84635	2.0323	7.70117e-41
TNFRSF21	1.93655	1.80451	2.0686	2.96545e-19
TXNDC15	1.93505	1.79722	2.07289	1.80106e-17
ADAM12	1.93252	1.84735	2.0177	1.87229e-48
MMP12	1.93225	1.87244	1.99205	6.97024e-100
FAM3C	1.92939	1.80501	2.05376	1.13473e-21
TNFRSF11A	1.92801	1.836	2.02003	5.70499e-41
GALNT10	1.92676	1.79268	2.06084	2.64281e-18
CD300C	1.91167	1.80477	2.01857	4.35972e-29
CYTL1	1.90413	1.74132	2.06694	2.61546e-11
FBLN2	1.90146	1.77915	2.02377	2.0959e-21
CCN3	1.89724	1.79131	2.00318	6.3891e-29
CANT1	1.8968	1.71354	2.08006	2.20495e-08
ADAM9	1.89102	1.76882	2.01323	4.77065e-21
SMOC1	1.88914	1.78172	1.99655	1.09999e-27
STC2	1.88511	1.73402	2.03621	5.74219e-13
CXCL17	1.88111	1.82323	1.93899	4.14891e-98
SDC1	1.88042	1.79599	1.96485	3.37609e-45
EBI3	1.87737	1.75885	1.99589	6.08452e-22
TCOF1	1.87586	1.77071	1.98101	2.74136e-28
ANGPTL4	1.87523	1.79071	1.95976	1.09864e-44
ITIH3	1.87518	1.7735	1.97686	2.45026e-30
CD99L2	1.87338	1.72457	2.02219	3.96907e-13
ITGBL1	1.86997	1.78164	1.9583	2.16294e-40
C1QA	1.86805	1.7058	2.03029	1.27932e-10
NRP2	1.86575	1.74317	1.98834	5.8974e-20
GAS6	1.86313	1.71245	2.01381	1.68049e-12
ICAM5	1.85671	1.77624	1.93719	7.2952e-48
SRPX	1.85092	1.7351	1.96673	5.88461e-22
IGSF8	1.84837	1.73116	1.96558	2.72968e-21
IFI30	1.84342	1.75464	1.9322	4.37091e-38
LILRA5	1.83706	1.7219	1.95223	1.21659e-21
CD300A	1.835	1.70789	1.96212	2.32461e-17
LMOD1	1.83321	1.74822	1.91821	6.3837e-41
CD27	1.8318	1.74711	1.91649	4.00935e-41
LAMP3	1.82651	1.76246	1.89057	2.0532e-72
BAMBI	1.81288	1.69701	1.92875	2.34273e-20
CEACAM1	1.81186	1.64195	1.98177	2.06118e-08
OGN	1.81144	1.72513	1.89776	5.15471e-38
SPP1	1.80834	1.72755	1.88913	2.24474e-43
TFF3	1.80294	1.7488	1.85707	1.41243e-97
CEACAM6	1.80254	1.75567	1.84942	1.50519e-130
IL2RA	1.80097	1.72424	1.8777	1.39988e-47
GALNT5	1.79692	1.66476	1.92908	1.04142e-14
IL4R	1.79289	1.7006	1.88519	7.79787e-32
MMP7	1.79264	1.71408	1.87119	1.4012e-44
CRLF1	1.79006	1.64128	1.93884	4.99754e-11
ASGR1	1.78911	1.67607	1.90216	1.85745e-20
DTNB	1.78706	1.70839	1.86572	5.83315e-44
CD276	1.78249	1.67638	1.88861	3.84628e-23
JAM2	1.7788	1.63641	1.92119	6.50988e-12
MSR1	1.77748	1.69534	1.85962	2.0976e-39
PDGFRA	1.7772	1.64823	1.90617	6.86015e-15
PILRA	1.77077	1.67884	1.86269	1.11654e-30
TGFA	1.76571	1.69607	1.83535	3.59604e-54
CCL15	1.7587	1.68124	1.83617	7.94953e-43
LAIR1	1.75671	1.68087	1.83255	1.42726e-44
IFNGR1	1.75649	1.58843	1.92455	1.47e-07
CSTB	1.75229	1.66862	1.83595	5.61025e-36
PRAP1	1.74623	1.64173	1.85072	3.99573e-22
LGMN	1.74602	1.64518	1.84685	6.96672e-24
FAM20A	1.74559	1.61473	1.87645	2.09542e-13
HYOU1	1.73849	1.5679	1.90908	6.12216e-07
HAVCR1	1.7381	1.68775	1.78846	3.16948e-99
COL5A1	1.73664	1.64894	1.82435	1.70606e-31
FGL1	1.73636	1.67696	1.79576	1.29497e-70
COL15A1	1.735	1.58882	1.88118	4.35438e-10
LIFR	1.73491	1.58344	1.88637	2.93873e-09
ANGPTL1	1.73489	1.60967	1.8601	1.88734e-14
INHBB	1.72527	1.65325	1.7973	2.29803e-46
PVR	1.72124	1.62611	1.81637	1.35905e-25
HEPH	1.72067	1.56688	1.87446	1.34731e-08
FUT3	1.7193	1.64122	1.79737	1.09299e-38
NHLRC3	1.71804	1.59941	1.83666	1.11567e-15
SORCS2	1.7165	1.61554	1.81746	2.84017e-22
LGALS1	1.71521	1.60322	1.82721	1.06477e-17
TIMP4	1.71082	1.62641	1.79524	3.23792e-32
AMIGO2	1.71077	1.55118	1.87035	1.24291e-07
TCN2	1.70937	1.60205	1.81669	3.57802e-19
ADA2	1.70853	1.62809	1.78896	1.8042e-35
PTPRN2	1.70757	1.59569	1.81944	2.0361e-17
HSPB6	1.7057	1.61384	1.79755	1.31288e-26
CRELD1	1.70054	1.59575	1.80534	8.91671e-20
CCDC80	1.70012	1.60276	1.79748	3.53067e-23
PTGDS	1.69942	1.59183	1.80701	1.29192e-18
IL18R1	1.69677	1.58434	1.80919	8.86948e-17
TFF2	1.69567	1.63884	1.7525	1.20449e-70
SIGLEC1	1.69379	1.61166	1.77592	8.4023e-33
FABP4	1.68935	1.618	1.7607	1.42016e-43
CKB	1.68847	1.62042	1.75652	5.7114e-48
TNFRSF1B	1.68773	1.63243	1.74303	2.39489e-73
SERPINA11	1.68381	1.58893	1.7787	1.4901e-23
LILRB4	1.68312	1.60155	1.76469	1.90677e-32
B2M	1.68157	1.62056	1.74259	4.13947e-59
LGALS4	1.68142	1.61911	1.74374	1.41645e-56
CDCP1	1.67943	1.61811	1.74075	3.21709e-58
TNFRSF9	1.67904	1.61245	1.74564	4.65585e-49
FLT1	1.6778	1.52075	1.83485	3.09146e-07
ENPP2	1.67757	1.53821	1.81693	1.00291e-09
EPS8L2	1.6768	1.56273	1.79088	1.92984e-15
SCRG1	1.67572	1.5527	1.79874	5.68709e-13
CLSTN2	1.6738	1.59304	1.75456	2.13904e-32
FABP3	1.6714	1.60475	1.73806	4.3787e-48
IGSF3	1.67019	1.58365	1.75674	9.88314e-28
EFCAB14	1.66974	1.56662	1.77286	5.68158e-19
REG1A	1.66948	1.60633	1.73262	1.62693e-53
CTSZ	1.66747	1.55512	1.77983	1.36726e-15
MFAP4	1.66157	1.54293	1.78022	1.44376e-13
LRIG1	1.65156	1.54394	1.75917	1.85663e-16
IGLC2	1.65154	1.55552	1.74755	3.76144e-21
SEL1L	1.65151	1.58067	1.72235	2.39855e-40
TAFA5	1.64933	1.54797	1.75069	1.11295e-18
TINAGL1	1.64831	1.48334	1.81327	8.43119e-06
SCARA5	1.64744	1.51693	1.77796	1.90442e-10
CTSO	1.64607	1.52897	1.76318	2.13857e-13
MANSC1	1.64579	1.50712	1.78445	5.52399e-09
ADGRF5	1.64437	1.49821	1.79053	7.48052e-08
RSPO1	1.64345	1.53857	1.74834	4.76658e-17
EZR	1.64285	1.49138	1.79432	3.87926e-07
FOLR2	1.6427	1.51363	1.77176	1.39605e-10
EFHD1	1.63569	1.54056	1.73082	1.09e-20
PRCP	1.63499	1.52312	1.74687	2.06856e-14
DPP10	1.63376	1.54409	1.72344	2.17938e-23
ITIH4	1.6334	1.48798	1.77882	1.0969e-07
CEACAM5	1.63301	1.58424	1.68177	5.09767e-83
LAMA4	1.63165	1.52396	1.73933	1.47495e-15
PDIA3	1.63046	1.50343	1.75749	1.33947e-10
IMMT	1.62865	1.55899	1.69831	2.15435e-39
ATRAID	1.62832	1.55392	1.70271	2.66333e-34
TGFB1	1.62817	1.53668	1.71965	4.57918e-22
FLT3LG	1.62776	1.51929	1.73623	3.8657e-15
PKD1	1.62775	1.47309	1.78241	1.941e-06
MERTK	1.62589	1.47809	1.77368	3.35016e-07
ICAM3	1.62586	1.48589	1.76582	2.92138e-08
CD14	1.62404	1.54357	1.70452	1.00586e-28
CCL11	1.62162	1.52155	1.7217	8.29567e-18
KLK11	1.6203	1.52904	1.71155	1.03603e-21
VCAN	1.62008	1.49367	1.74648	2.15056e-10
CLSTN3	1.61773	1.49125	1.7442	2.63323e-10
ESAM	1.61747	1.49917	1.73578	4.75465e-12
REG4	1.61708	1.5489	1.68527	6.00693e-40
MZB1	1.61672	1.54976	1.68368	1.89784e-41
IL1RL1	1.61519	1.5323	1.69808	2.51733e-26
POLR2F	1.61509	1.53283	1.69735	9.41187e-27
CD4	1.61328	1.5228	1.70376	1.09942e-21
FLRT2	1.61288	1.48049	1.74527	4.30258e-09
PENK	1.61266	1.49471	1.73061	5.83791e-12
CD79B	1.61233	1.53747	1.6872	2.00411e-32
SIGLEC7	1.61141	1.48908	1.73373	6.10836e-11
VWA1	1.61011	1.52217	1.69806	7.38338e-23
SIGLEC10	1.60995	1.51435	1.70555	4.72673e-19
CCN4	1.6083	1.51797	1.69863	1.85054e-21
CDH3	1.6064	1.50395	1.70885	3.53836e-16
CRHBP	1.60569	1.47286	1.73851	8.15668e-09
LRP11	1.60447	1.50186	1.70708	4.94438e-16
EDIL3	1.60151	1.50376	1.69925	1.05121e-17
MSLN	1.60114	1.54621	1.65607	7.61313e-60
KRT19	1.60006	1.55121	1.64892	7.33125e-76
LGALS3BP	1.60004	1.48288	1.7172	1.09089e-11
ACTA2	1.59846	1.53053	1.66639	2.90095e-38
CDH2	1.59819	1.49405	1.70233	3.21309e-15
NCS1	1.59441	1.46153	1.72729	1.73175e-08
STAB2	1.59399	1.45366	1.73432	2.16326e-07
CCL14	1.59369	1.51836	1.66902	2.2425e-30
CA12	1.59307	1.48517	1.70098	7.90282e-14
ADAM8	1.59197	1.47151	1.71242	1.1248e-10
B3GNT7	1.59059	1.48262	1.69855	1.05165e-13
TNFRSF6B	1.59041	1.53762	1.64319	4.62937e-63
NUCB2	1.58576	1.48548	1.68604	5.93412e-16
TREM2	1.58416	1.51857	1.64976	1.55028e-39
SMOC2	1.57768	1.4836	1.67175	6.17446e-18
STC1	1.57677	1.49964	1.65389	1.65146e-27
FGF23	1.57638	1.52636	1.6264	1.12427e-67
SFTPA2	1.57593	1.5138	1.63806	3.15814e-43
IGFBP2	1.57582	1.5127	1.63894	8.12655e-42
LILRB1	1.57485	1.43735	1.71235	2.7894e-07
LRRC25	1.57394	1.4819	1.66597	1.30072e-18
NPTX2	1.57111	1.44915	1.69308	1.12829e-09
HEG1	1.56998	1.43308	1.70688	3.09554e-07
IL15RA	1.56885	1.46209	1.6756	3.96203e-13
SEMA7A	1.56767	1.4468	1.68854	9.02525e-10
ANG	1.56407	1.45987	1.66827	1.16139e-13
CLEC1A	1.56347	1.45356	1.67337	4.63261e-12
PTPRZ1	1.56186	1.43791	1.68581	5.20389e-09
SIGLEC8	1.55952	1.47357	1.64546	1.1324e-20
TNC	1.55924	1.48372	1.63476	2.75775e-27
TGOLN2	1.55866	1.41047	1.70685	1.27045e-05
GUCA2A	1.55751	1.45144	1.66357	7.74822e-13
GM2A	1.5574	1.49351	1.62129	1.31606e-38
VSIG2	1.55665	1.50207	1.61124	2.1593e-53
NRCAM	1.55209	1.42393	1.68025	5.18766e-08
CALB2	1.55111	1.43021	1.67201	3.22908e-09
SOX9	1.54817	1.40138	1.69495	1.55934e-05
PLAU	1.54707	1.45028	1.64386	2.88983e-15
BTN3A2	1.54045	1.44849	1.63242	9.64092e-17
REG3A	1.5396	1.48697	1.59223	1.2184e-54
WARS	1.53847	1.43244	1.6445	4.88609e-12
ACP5	1.53741	1.42544	1.64938	1.49252e-10
CLEC6A	1.53706	1.46328	1.61084	9.70829e-27
BCAT1	1.53249	1.41051	1.65448	2.0172e-08
TNF	1.52613	1.46237	1.58989	3.79811e-35
ZBTB17	1.52577	1.44984	1.60169	3.10255e-24
PPL	1.52213	1.41957	1.62469	2.87459e-12
TNFRSF13B	1.52141	1.43727	1.60555	4.20032e-19
KLK4	1.51844	1.46799	1.56889	9.48773e-56
CA9	1.51658	1.44261	1.59055	7.60284e-25
SFRP1	1.5161	1.43874	1.59345	1.57201e-22
ENTPD6	1.51601	1.38515	1.64686	1.34195e-06
FGA	1.51456	1.40298	1.62613	8.89833e-10
CCL21	1.51394	1.4444	1.58348	4.25471e-28
NPTX1	1.51315	1.42493	1.60138	1.02398e-16
CFB	1.51179	1.39295	1.63064	2.72922e-08
TNFRSF8	1.51101	1.43315	1.58887	7.90727e-22
REG1B	1.51098	1.45503	1.56692	6.29863e-44
TFPI2	1.50977	1.45068	1.56885	4.7466e-39
CD46	1.50683	1.38849	1.62517	3.25441e-08
HIP1R	1.5059	1.44585	1.56595	2.92722e-37
CEACAM8	1.50423	1.43134	1.57713	1.42295e-24
SPINT2	1.50125	1.40765	1.59486	5.19125e-14
ADAMTS4	1.50099	1.39454	1.60744	2.20484e-10
LILRB2	1.50078	1.38845	1.6131	4.0801e-09
FGF5	1.499	1.3925	1.60551	2.73933e-10
GPKOW	1.4986	1.39654	1.60066	2.31355e-11
PDCD1LG2	1.49827	1.3793	1.61724	7.94154e-08
TNFSF8	1.49797	1.3886	1.60734	1.29025e-09
RARRES2	1.49795	1.43031	1.5656	3.36876e-28
HSPA2	1.49431	1.40028	1.58833	1.6355e-13
CD5	1.49337	1.40287	1.58386	1.09532e-14
MDK	1.48955	1.43324	1.54585	2.74534e-40
PGLYRP1	1.48875	1.40844	1.56905	7.80646e-19
CCL23	1.488	1.3996	1.57641	3.60616e-15
CILP	1.48629	1.40796	1.56462	1.03569e-19
CALCB	1.48506	1.40586	1.56426	3.75066e-19
CD48	1.48486	1.36114	1.60857	1.10278e-06
LYPD3	1.48228	1.37431	1.59024	2.6264e-09
LCN2	1.48219	1.3971	1.56728	3.65053e-16
DDAH1	1.48072	1.40133	1.56011	9.58524e-19
BST2	1.47845	1.41785	1.53906	3.50534e-33
SCG2	1.4784	1.36426	1.59255	5.55607e-08
ANXA5	1.47713	1.35361	1.60066	1.7564e-06
NPL	1.47656	1.39052	1.5626	1.99834e-15
TNFRSF10B	1.475	1.43922	1.51078	4.13858e-97
SIRPB1	1.47497	1.39639	1.55356	9.40654e-19
HLA.A	1.47284	1.34524	1.60045	7.95426e-06
DCTPP1	1.47273	1.35343	1.59202	5.88074e-07
NID1	1.47231	1.37703	1.56758	5.1084e-12
LAMB1	1.47181	1.34389	1.59972	9.28016e-06
POF1B	1.47144	1.39544	1.54744	6.59456e-20
PRG2	1.47139	1.39633	1.54644	1.86054e-20
PTN	1.47088	1.40078	1.54099	1.15259e-23
RETN	1.46923	1.38669	1.55176	1.88304e-16
TPP1	1.46908	1.40058	1.53758	1.04331e-24
ANGPTL7	1.46832	1.36691	1.56972	3.30387e-10
PCDH17	1.46467	1.36345	1.56589	4.2872e-10
PDCD1	1.46199	1.38219	1.5418	3.15722e-17
CD300LF	1.459	1.38793	1.53006	5.95984e-22
ADAM15	1.45866	1.34066	1.57667	1.05022e-06
WIF1	1.45805	1.3535	1.56259	4.52418e-09
SCARF1	1.45513	1.36512	1.54514	9.15314e-13
SCPEP1	1.4499	1.37174	1.52805	3.52874e-17
ADGRD1	1.44916	1.35076	1.54757	4.31412e-10
PTK7	1.44838	1.35925	1.53751	1.09352e-12
CTSD	1.448	1.37351	1.5225	5.93654e-19
SOD2	1.44756	1.35609	1.53902	6.60166e-12
CCL16	1.44712	1.3687	1.52554	7.39271e-17
GPR37	1.44469	1.38655	1.50283	7.38145e-32
PPP1R14D	1.44346	1.35578	1.53114	6.74135e-13
CRIP2	1.44093	1.35821	1.52366	1.44041e-14
C1QTNF1	1.43915	1.35836	1.51995	3.0002e-15
CD163	1.43868	1.35502	1.52234	4.59398e-14
SMPD1	1.43867	1.36656	1.51078	1.39509e-19
CXCL9	1.43785	1.38934	1.48637	2.82876e-45
USP28	1.43684	1.34986	1.52382	9.20144e-13
FAM3B	1.43456	1.33293	1.53619	9.97158e-09
CCL22	1.43387	1.36815	1.49959	1.76725e-23
LY6D	1.4334	1.34042	1.52637	9.32869e-11
SIGLEC6	1.43262	1.32396	1.54128	2.59623e-07
C9	1.432	1.35425	1.50975	4.10345e-16
TFRC	1.43102	1.33517	1.52686	6.77604e-10
MMP9	1.43091	1.36862	1.4932	5.0805e-26
CHGB	1.43077	1.33931	1.52223	4.77655e-11
KIF1C	1.4298	1.34314	1.51647	1.80161e-12
CXADR	1.42484	1.35477	1.49491	1.16703e-19
GGT1	1.42468	1.35628	1.49308	1.0467e-20
VEGFD	1.42358	1.32572	1.52144	4.40172e-09
CLEC7A	1.42336	1.34373	1.50299	1.06598e-14
TMPRSS11D	1.42029	1.32618	1.5144	7.94669e-10
GDNF	1.41782	1.3278	1.50783	8.51684e-11
PRSS22	1.41542	1.33226	1.49858	7.71557e-13
BNIP3L	1.41428	1.32665	1.50191	2.62488e-11
VIT	1.41372	1.30801	1.51943	3.9875e-07
NOS3	1.41336	1.35991	1.46682	2.08484e-33
CLEC4D	1.41284	1.35459	1.4711	8.70073e-28
SPINK4	1.41263	1.36032	1.46494	7.32588e-35
VWC2	1.41097	1.318	1.50394	1.144e-09
VEGFA	1.41015	1.34891	1.47138	1.10715e-24
IL1RN	1.40957	1.349	1.47014	3.34093e-25
ACE2	1.40756	1.34504	1.47007	2.45547e-23
TIMD4	1.40665	1.32127	1.49202	1.38867e-11
MAD1L1	1.40649	1.3493	1.46368	4.18738e-28
ADAMTS1	1.40565	1.29689	1.5144	2.46e-06
REN	1.40493	1.36443	1.44543	2.26882e-57
PILRB	1.40472	1.33391	1.47553	1.49378e-17
GRPEL1	1.40447	1.34932	1.45961	4.33284e-30
SNED1	1.40442	1.29525	1.5136	3.14701e-06
SLAMF8	1.40221	1.33187	1.47255	1.32629e-17
CX3CL1	1.39854	1.28789	1.5092	8.25472e-06
DPY30	1.39758	1.34055	1.4546	3.62724e-27
IL18	1.39456	1.3184	1.47072	3.32355e-14
MPO	1.39166	1.31913	1.46418	1.22536e-15
EGFL7	1.38897	1.30348	1.47447	1.45294e-10
LETM1	1.38856	1.31903	1.45809	6.34607e-17
SORT1	1.38816	1.2875	1.48882	4.95451e-07
KLK10	1.38806	1.30318	1.47295	1.07643e-10
CD93	1.38721	1.28748	1.48695	3.66725e-07
IL22	1.38611	1.33499	1.43724	1.74687e-32
PON2	1.38452	1.28037	1.48868	2.68238e-06
ANGPTL2	1.38431	1.29334	1.47529	7.14995e-09
IL12RB1	1.38369	1.28796	1.47942	8.59584e-08
FAS	1.38222	1.29562	1.46883	6.93766e-10
HRC	1.38036	1.27823	1.48249	1.79855e-06
PTX3	1.38	1.29758	1.46242	5.45606e-11
ADAMTS16	1.37794	1.29489	1.46099	1.12586e-10
IL6	1.37723	1.34259	1.41187	7.54843e-70
PCSK9	1.37612	1.28063	1.47161	1.64225e-07
RBP5	1.37578	1.31217	1.4394	2.47417e-19
SIAE	1.3756	1.29452	1.45667	3.69016e-11
CCL7	1.37525	1.32375	1.42674	2.20018e-30
DCBLD2	1.37496	1.26794	1.48198	1.60037e-05
CDH6	1.37477	1.27708	1.47247	4.98025e-07
PI3	1.37445	1.31331	1.43558	5.99483e-21
TCN1	1.37189	1.27678	1.467	2.10585e-07
LEO1	1.36779	1.27655	1.45904	5.03532e-08
TFF1	1.36629	1.32559	1.40698	1.34943e-47
CGREF1	1.36403	1.27721	1.45085	7.0388e-09
KLK14	1.36122	1.2805	1.44194	2.0451e-10
CCL25	1.35673	1.2787	1.43477	5.31482e-11
LY96	1.35628	1.26064	1.45193	1.2367e-06
IDUA	1.35541	1.27133	1.43948	3.92536e-09
PLAT	1.35288	1.27943	1.42634	2.14485e-12
APOA2	1.34877	1.26719	1.43036	1.91914e-09
GCHFR	1.34687	1.28396	1.40978	5.05809e-17
LBP	1.34644	1.28268	1.41021	1.76096e-16
DEFA1	1.34539	1.2807	1.41008	7.25714e-16
CD72	1.34406	1.25506	1.43305	2.16376e-07
GPRC5C	1.34357	1.28201	1.40513	1.55597e-17
COCH	1.34225	1.25702	1.42747	3.78126e-08
CALCA	1.33802	1.28659	1.38944	3.69858e-25
LTA4H	1.33529	1.27567	1.39491	5.78848e-18
CXCL13	1.33527	1.2936	1.37695	1.18687e-38
MUC13	1.33497	1.26612	1.40383	5.73914e-13
BPIFB1	1.33485	1.2808	1.38889	3.31649e-22
MILR1	1.33483	1.26462	1.40504	2.18604e-12
CTSC	1.33415	1.24973	1.41858	6.37853e-08
OSM	1.33282	1.28024	1.38539	2.6603e-23
LGALS7	1.33181	1.25023	1.4134	1.70155e-08
CHI3L1	1.33106	1.29052	1.37159	4.98596e-40
HNMT	1.32971	1.25301	1.40641	9.61061e-10
SNRPB2	1.32844	1.26633	1.39056	9.34527e-16
PDZK1	1.32776	1.24492	1.4106	5.77483e-08
NTproBNP	1.32771	1.29732	1.3581	3.46276e-71
LTBP3	1.32667	1.26631	1.38703	1.26767e-16
SFTPD	1.32607	1.27056	1.38158	6.32432e-20
CD7	1.32499	1.2383	1.41168	5.78519e-07
SLAMF6	1.32459	1.23035	1.41883	1.46409e-05
ADAMTS15	1.32341	1.23646	1.41036	7.80906e-07
REG3G	1.32341	1.22989	1.41693	1.25231e-05
KLF4	1.32332	1.2313	1.41534	7.04782e-06
MAP2	1.32291	1.24268	1.40313	2.36795e-08
CXCL12	1.32118	1.23105	1.4113	4.04151e-06
LAG3	1.31722	1.22701	1.40743	6.26239e-06
MMP3	1.31706	1.24299	1.39113	9.22735e-10
COL24A1	1.31474	1.24077	1.3887	1.20824e-09
RRM2	1.31434	1.25614	1.37254	1.00089e-16
IL19	1.31275	1.26715	1.35835	3.9154e-28
RNASE10	1.3125	1.23799	1.38701	2.46993e-09
FCN1	1.31173	1.23608	1.38738	6.02251e-09
BRK1	1.31147	1.23076	1.39219	1.3337e-07
OLR1	1.3094	1.25052	1.36827	8.30816e-16
SORBS1	1.30926	1.22745	1.39108	3.14154e-07
XCL1	1.30901	1.249	1.36903	4.22321e-15
CTSB	1.30875	1.24164	1.37586	1.13594e-11
MMP8	1.30856	1.25988	1.35725	7.41913e-24
PRTN3	1.30669	1.23524	1.37813	6.31317e-10
PRND	1.30636	1.22746	1.38525	9.22146e-08
PHLDB1	1.30613	1.23149	1.38077	6.79987e-09
QSOX1	1.3061	1.23893	1.37327	1.92662e-11
HMOX2	1.30574	1.2356	1.37588	2.62774e-10
CGA	1.30567	1.25001	1.36132	1.70663e-17
PRSS2	1.30522	1.24097	1.36947	1.29483e-12
CAPG	1.30441	1.24596	1.36287	1.47517e-15
MCFD2	1.30439	1.21729	1.39149	6.50853e-06
CHGA	1.30137	1.26436	1.33838	9.09245e-41
CD40	1.30067	1.22623	1.37511	1.30383e-08
EGLN1	1.29967	1.23902	1.36032	7.122e-14
RBP7	1.29527	1.23781	1.35272	3.1598e-15
CXCL8	1.29169	1.2488	1.33459	3.93263e-28
ADGRG1	1.29019	1.25003	1.33036	4.9236e-32
S100G	1.28814	1.2077	1.36858	2.00318e-06
S100A11	1.28738	1.21562	1.35913	1.51918e-08
FCAR	1.28736	1.20971	1.365	5.29442e-07
ALDH5A1	1.28487	1.20428	1.36546	3.17261e-06
PLA2G2A	1.28326	1.22775	1.33877	3.75879e-15
SERPINB8	1.28092	1.22576	1.33607	4.0654e-15
IFNL1	1.27998	1.21132	1.34863	5.32361e-09
MSMB	1.2782	1.22589	1.33052	1.08181e-16
SELE	1.27682	1.20051	1.35313	1.0093e-06
NOS1	1.27642	1.21466	1.33819	2.78786e-11
LPCAT2	1.27577	1.20849	1.34306	3.77288e-09
BAIAP2	1.27569	1.22128	1.33009	5.12175e-15
CXCL10	1.27561	1.22497	1.32625	1.30406e-17
CLEC11A	1.2753	1.19542	1.35518	7.04639e-06
MMP10	1.27445	1.21508	1.33382	3.45098e-12
CEACAM20	1.27416	1.1987	1.34962	9.07747e-07
CCL3	1.27342	1.23183	1.31501	1.3496e-26
TNFRSF10C	1.27081	1.19808	1.34353	3.07822e-07
FABP1	1.26931	1.23187	1.30675	2.66575e-32
CCL28	1.26761	1.20586	1.32936	1.51393e-10
CCL20	1.26325	1.22872	1.29777	1.05708e-36
HNRNPUL1	1.26271	1.18775	1.33767	3.11087e-06
JAM3	1.26075	1.18298	1.33853	1.52889e-05
DNM3	1.25878	1.18957	1.32798	2.07881e-07
SFTPA1	1.25765	1.20338	1.31192	3.59948e-13
INSL4	1.25497	1.18445	1.3255	8.03367e-07
VAMP5	1.25492	1.19788	1.31195	1.76037e-11
DMD	1.25476	1.18392	1.3256	9.93862e-07
SPINK6	1.25335	1.18098	1.32571	2.80072e-06
S100P	1.25198	1.19277	1.3112	2.97072e-10
EPO	1.25141	1.20842	1.29441	4.52615e-21
TPR	1.24943	1.18212	1.31674	2.59376e-07
PKD2	1.24934	1.18387	1.31482	7.77605e-08
LCN15	1.24773	1.19205	1.30341	1.93766e-11
MTUS1	1.24708	1.18192	1.31225	9.07293e-08
FABP5	1.24606	1.19159	1.30052	7.12029e-12
FCRLB	1.24352	1.19533	1.2917	2.22435e-15
GLO1	1.24186	1.17851	1.3052	5.97486e-08
ALPP	1.24178	1.21349	1.27006	1.96282e-47
IL17C	1.24014	1.19379	1.2865	2.62698e-16
TMSB10	1.23963	1.18877	1.29049	3.6348e-13
SULT2A1	1.23867	1.17909	1.29826	5.59167e-09
WFDC12	1.23808	1.1792	1.29697	3.41465e-09
PGA4	1.23566	1.18227	1.28904	2.30672e-11
TRIAP1	1.23391	1.17318	1.29465	3.43664e-08
GBP1	1.22895	1.16786	1.29003	1.0829e-07
CCL17	1.22868	1.18823	1.26913	5.46686e-20
UBE2L6	1.22503	1.15873	1.29133	5.75712e-06
RBP2	1.22429	1.17709	1.27149	1.26989e-13
EPPK1	1.21855	1.16704	1.27005	1.57094e-10
AGR2	1.21824	1.18367	1.25282	1.32671e-25
FAM3D	1.21767	1.17044	1.26491	8.86109e-13
BCL2	1.21664	1.15632	1.27697	5.46524e-07
PDZD2	1.21362	1.15071	1.27652	4.71435e-06
FGF21	1.21078	1.18045	1.24112	1.29271e-31
TXNDC5	1.20869	1.15341	1.26396	5.27645e-08
ANXA10	1.20801	1.16811	1.24791	4.79766e-17
CXCL11	1.20702	1.163	1.25103	1.56505e-13
SLAMF7	1.20627	1.14434	1.26821	8.59043e-06
DPP7	1.20607	1.14458	1.26757	6.84623e-06
KRT18	1.20564	1.16244	1.24884	6.30149e-14
SCGB3A2	1.20539	1.16839	1.24239	1.26892e-19
VWF	1.20274	1.15167	1.25382	4.06992e-09
MYBPC1	1.20132	1.1479	1.25474	4.94063e-08
ALDH3A1	1.19929	1.1512	1.24738	3.77331e-10
LMNB1	1.19924	1.14103	1.25744	2.76245e-06
CCL18	1.19911	1.15197	1.24624	1.2632e-10
ADIPOQ	1.19904	1.13947	1.25861	6.81808e-06
NPPB	1.19315	1.16501	1.22129	2.61624e-31
MVK	1.18967	1.14335	1.236	5.86011e-10
LBR	1.1892	1.13866	1.23974	5.29944e-08
ZNRD2	1.18864	1.13135	1.24593	9.84344e-06
S100A12	1.18355	1.13469	1.2324	4.01447e-08
CPXM1	1.18253	1.12856	1.23649	3.31093e-06
GAST	1.18013	1.15436	1.2059	6.4286e-33
INSL5	1.17737	1.137	1.21773	6.45906e-12
ECHS1	1.1749	1.13339	1.21641	7.9693e-11
BAP18	1.17079	1.1177	1.22389	1.70544e-05
IGFBP1	1.1689	1.13777	1.20002	2.52081e-19
TOMM20	1.16732	1.11578	1.21886	1.17167e-05
KRT8	1.15734	1.11385	1.20084	1.33176e-07
PYY	1.15729	1.11886	1.19572	2.71856e-10
CCL4	1.15553	1.10791	1.20315	7.8258e-06
LONP1	1.15046	1.10379	1.19712	1.14464e-05
CST7	1.14788	1.11394	1.18182	4.86824e-12
ACAA1	1.14601	1.10402	1.188	5.8152e-07
MECR	1.14508	1.10089	1.18927	5.45539e-06
GP2	1.144	1.10255	1.18545	5.84622e-07
HPSE	1.14038	1.09852	1.18223	2.24352e-06
SIGLEC5	1.13462	1.09769	1.17156	5.9642e-08
IL10	1.13396	1.09381	1.17411	2.45691e-06
PSG1	1.11782	1.08261	1.15302	1.63383e-06
CCL19	1.10189	1.07523	1.12855	2.86903e-09
MEP1B	0.875059	0.843909	0.906208	1.32519e-13
SSC4D	0.870686	0.837791	0.903582	4.5931e-13
EDAR	0.865661	0.822991	0.908332	1.00315e-07
PLB1	0.816575	0.749589	0.883562	8.88585e-06
MSTN	0.798037	0.733586	0.862487	1.99809e-08
OMG	0.793622	0.741182	0.846062	1.64817e-14
CNDP1	0.783218	0.719512	0.846924	1.62756e-10
CEACAM16	0.780451	0.730544	0.830357	6.21857e-19
GPC5	0.777132	0.710586	0.843677	3.25061e-10
SDC4	0.768757	0.694286	0.843228	1.30452e-08
RAB6A	0.765435	0.685425	0.845446	1.69817e-07
TNFSF11	0.757949	0.696589	0.819308	2.49386e-15
APLP1	0.749272	0.673773	0.82477	1.95327e-10
CTSV	0.745376	0.651027	0.839726	3.00429e-06
WFIKKN1	0.741646	0.671321	0.811972	2.35832e-13
IGSF21	0.735709	0.633464	0.837955	1.17162e-05
CA6	0.735221	0.67785	0.792593	2.31349e-22
CNTN5	0.729914	0.626488	0.83334	7.08117e-06
FGFBP2	0.713413	0.629695	0.797131	7.75007e-12
UMOD	0.708633	0.644302	0.772965	2.69967e-22
FASLG	0.700206	0.604372	0.79604	9.1274e-10
FGFBP1	0.699468	0.587403	0.811533	1.18598e-06
TNR	0.69823	0.616964	0.779496	1.33524e-14
IGFBP3	0.693484	0.587178	0.799789	4.35406e-08
ITGAM	0.689275	0.569438	0.809112	3.37385e-06
CA14	0.682312	0.574718	0.789905	9.66897e-09
IGDCC4	0.678661	0.554245	0.803077	2.96864e-06
TNFSF12	0.667709	0.533214	0.802204	1.15358e-05
CRTAC1	0.665293	0.546115	0.784471	5.98829e-08
SLITRK1	0.643051	0.529996	0.756107	5.65547e-11
NCAN	0.63521	0.541683	0.728736	5.55572e-18
KITLG	0.633103	0.543587	0.722619	4.06262e-20
FAP	0.62703	0.49086	0.763199	5.35594e-08
LRRN1	0.614243	0.525049	0.703437	2.67639e-23
GHR	0.57872	0.441999	0.715441	1.30627e-11
HPGDS	0.5771	0.480088	0.674112	3.39063e-25
ITGA11	0.556702	0.45105	0.662354	4.8788e-24
BCAN	0.543415	0.444357	0.642473	4.58405e-30
TTR	0.531171	0.385308	0.677035	5.46655e-14
CLEC3B	0.476576	0.331719	0.621433	3.35314e-20
SELENOP	0.46287	0.287765	0.637974	1.91389e-14
ITGAV	0.354611	0.139262	0.56996	1.13144e-17
EGFR	0.304223	0.100283	0.508163	7.99904e-27

## Sheet: Supplementary Table 5
Supplementary Table 5. Statistically significant Cox PH associations between measured proteins and all-cause mortality within 5 years, adjusted for sex, age, and BMI.
Only associations with Bonferroni-corrected p value < 1.71 × 10−5 were retained.
HR = hazard ratio, LCI = lower confidence interval, UCI = upper confidence interval.
Protein	HR	LCI	UCI	P Value
SERPINA1	6.61864	6.17262	7.06467	2.91363e-13
PLAUR	6.25925	6.09235	6.42615	1.99006e-99
ADM	5.89281	5.64879	6.13684	1.37314e-42
COL18A1	5.58875	5.33381	5.84369	1.73498e-36
CRIM1	5.34715	5.07327	5.62104	1.06222e-29
ALCAM	5.28711	4.98754	5.58669	3.5451e-24
DDR1	5.05911	4.84059	5.27762	1.92509e-44
YAP1	4.90951	4.73009	5.08894	3.31209e-64
GFRA1	4.84346	4.65721	5.02971	1.95907e-58
CSF1	4.81062	4.6073	5.01394	2.46402e-48
LTBP2	4.76274	4.62171	4.90377	7.17138e-101
SCGB3A1	4.53617	4.30934	4.763	1.50965e-35
EDN1	4.43552	4.25085	4.62018	7.61291e-53
SERPINA3	4.41393	4.20398	4.62388	3.17883e-40
FSTL1	4.41106	4.18613	4.636	8.64422e-35
SEZ6L2	4.37648	4.16221	4.59075	4.33887e-38
SPINT1	4.12863	3.99516	4.26211	7.99305e-93
LRG1	4.04721	3.8489	4.24552	5.82832e-40
EFNA1	4.03818	3.85612	4.22024	1.43419e-47
OSMR	4.03435	3.76096	4.30775	4.45017e-20
LMNB2	3.9465	3.78631	4.1067	7.56593e-60
ROBO2	3.87341	3.62667	4.12014	1.60446e-23
TNFRSF1A	3.85825	3.6899	4.02659	3.20072e-52
EDA2R	3.79477	3.66748	3.92206	3.07488e-90
COLEC12	3.75761	3.54564	3.96958	5.50822e-31
PGF	3.73693	3.59901	3.87486	7.72498e-75
ACVRL1	3.6682	3.46268	3.87373	8.14736e-32
SPON2	3.63925	3.4798	3.79869	2.58545e-53
NECTIN2	3.5702	3.39317	3.74722	1.26969e-41
RNASE1	3.53932	3.33849	3.74014	1.70178e-31
IL1R1	3.51311	3.28103	3.74519	7.67497e-23
ORM1	3.51088	3.21066	3.81111	7.07556e-13
FSTL3	3.49837	3.33826	3.65847	1.39131e-49
WFDC2	3.41686	3.31984	3.51389	1.50685e-132
CTSL	3.41312	3.17623	3.65002	8.98768e-21
NBL1	3.39007	3.17253	3.60761	1.11757e-24
RELT	3.38614	3.19687	3.5754	4.15923e-33
LTBR	3.36141	3.17334	3.54948	3.96348e-33
COL6A3	3.36042	3.21532	3.50553	8.85175e-57
DLL1	3.34353	3.15151	3.53555	2.04878e-31
EPHB4	3.29838	3.09046	3.50629	6.72947e-26
FGFR2	3.29684	3.04155	3.55214	1.52987e-16
ICAM1	3.26891	3.0971	3.44071	3.84974e-38
TNFRSF11B	3.25397	3.06935	3.4386	1.57538e-32
TIMP1	3.25278	3.1019	3.40365	1.56018e-49
TNFSF13	3.23585	3.01518	3.45651	5.26093e-22
TNFRSF12A	3.21739	3.08101	3.35378	7.95364e-60
IL6ST	3.21736	2.89659	3.53813	2.71689e-09
BMPER	3.21537	3.00034	3.4304	5.31419e-23
NECTIN4	3.19151	3.04076	3.34225	5.56266e-48
GRN	3.17421	2.9514	3.39701	8.63915e-21
BCAM	3.16779	2.97552	3.36006	1.96022e-28
DTX3	3.16062	2.95016	3.37108	2.46517e-23
ANGPT2	3.14702	3.0178	3.27623	2.86237e-64
PLA2G15	3.14333	2.93194	3.35473	7.12073e-23
TNFSF13B	3.14126	3.02824	3.25429	3.21022e-84
GOLM2	3.13244	2.88992	3.37496	8.05826e-17
CST3	3.11569	2.92552	3.30586	3.18296e-28
HGF	3.11388	2.99298	3.23478	2.91395e-72
OCLN	3.10894	3.02324	3.19463	6.23516e-145
PIGR	3.10428	2.97683	3.23173	1.68166e-64
CD80	3.09591	2.94917	3.24265	5.12268e-48
LGALS9	3.08787	2.91346	3.26227	2.49834e-33
AMBP	3.08714	2.78408	3.3902	9.02326e-10
SPON1	3.07434	2.96453	3.18416	6.42773e-86
RNASET2	3.0588	2.86113	3.25646	4.27692e-25
ASGR2	3.04521	2.81532	3.2751	6.48279e-18
CANT1	3.03175	2.72996	3.33353	1.71244e-09
RSPO3	3.01948	2.8173	3.22165	2.57231e-23
C1RL	3.0009	2.64823	3.35358	2.95549e-06
TNFRSF14	2.99341	2.81061	3.17621	1.9201e-28
GDF15	2.97532	2.90933	3.04131	1.28682e-226
CPXM2	2.94989	2.73131	3.16847	8.77405e-19
BSG	2.94807	2.64075	3.2554	1.56906e-08
CKAP4	2.93872	2.81389	3.06355	8.52605e-61
CXCL16	2.93657	2.68497	3.18818	1.39743e-13
CD74	2.93364	2.77647	3.0908	1.31609e-37
CTHRC1	2.92893	2.73881	3.11905	4.6331e-25
AREG	2.90435	2.81233	2.99637	1.03921e-110
PIK3IP1	2.89677	2.70153	3.092	3.77801e-23
NFASC	2.88301	2.68096	3.08506	2.7694e-21
CLEC5A	2.87927	2.69832	3.06022	6.49264e-27
ADAMTSL2	2.87465	2.7169	3.0324	7.44254e-36
CHRDL1	2.87019	2.67919	3.06119	8.10556e-24
C7	2.84079	2.65219	3.0294	5.79279e-24
MRC1	2.83729	2.62301	3.05157	4.21008e-18
EFEMP1	2.83294	2.65275	3.01313	2.8268e-26
AGRN	2.81626	2.66686	2.96566	1.46154e-38
FBLN2	2.80083	2.61577	2.98589	3.08244e-24
NPDC1	2.80023	2.64045	2.96002	4.16703e-33
FOLR1	2.79871	2.6501	2.94733	1.69817e-38
CD302	2.79226	2.62247	2.96205	6.0048e-29
HSPG2	2.75378	2.55237	2.9552	1.85402e-19
PLXNB2	2.73919	2.50263	2.97576	2.01468e-13
THBS2	2.73676	2.62394	2.84958	4.98381e-65
PRSS8	2.7272	2.59443	2.85997	3.63319e-46
IL18BP	2.72028	2.54686	2.89369	3.39068e-26
HAVCR2	2.7124	2.55914	2.86567	7.91518e-34
GIPC2	2.70942	2.52263	2.8962	3.88255e-22
SEPTIN8	2.70731	2.5877	2.82693	2.09209e-56
NPC2	2.7055	2.60822	2.80279	5.67366e-86
SCARF2	2.68845	2.48905	2.88784	7.13407e-19
CLMP	2.68534	2.41381	2.95686	2.91585e-09
ROBO1	2.67469	2.44772	2.90166	5.73091e-14
IGFBPL1	2.6646	2.50838	2.82082	2.77706e-31
THY1	2.66098	2.45095	2.871	1.93861e-16
SHISA5	2.65309	2.55058	2.75561	3.33353e-74
MAMDC2	2.63388	2.47014	2.79762	1.31348e-27
EFNA4	2.63367	2.47578	2.79156	8.02587e-30
EPHA2	2.63257	2.50441	2.76074	4.09249e-46
OSCAR	2.5934	2.41012	2.77667	6.33334e-21
ITGA5	2.59173	2.34816	2.8353	5.2881e-11
ELN	2.58805	2.40772	2.76838	1.42169e-21
TXNDC15	2.56956	2.34372	2.79541	7.59945e-13
PALM2	2.56729	2.44167	2.6929	1.58207e-45
IGF2R	2.56563	2.30711	2.82414	2.65373e-09
IGFBP4	2.56177	2.45986	2.66369	1.09844e-69
RNF149	2.56142	2.41909	2.70375	6.65156e-35
SPINK1	2.55805	2.44827	2.66783	1.19075e-59
HYAL1	2.55554	2.32443	2.78665	5.13714e-12
B4GALT1	2.55193	2.33592	2.76794	5.49808e-14
CHCHD10	2.54316	2.42494	2.66138	1.48305e-50
CLEC14A	2.53559	2.35335	2.71783	4.15812e-20
CD83	2.5223	2.36524	2.67935	2.25931e-27
TNFRSF4	2.51717	2.38667	2.64768	3.05279e-40
MATN2	2.50475	2.29913	2.71037	6.09196e-15
CEACAM1	2.50297	2.21778	2.78816	8.38384e-07
HEPH	2.50161	2.23853	2.76468	2.45205e-08
CD59	2.48299	2.25611	2.70986	1.14807e-11
IFI30	2.48159	2.34343	2.61975	1.41581e-34
SDC1	2.46924	2.35181	2.58668	5.81326e-48
TNFRSF19	2.46273	2.29048	2.63497	3.24787e-21
SPP1	2.45833	2.33381	2.58285	4.85427e-42
CD300C	2.45005	2.27855	2.62155	3.78427e-21
TCOF1	2.43424	2.29576	2.57272	6.82977e-33
COL4A1	2.43271	2.30164	2.56377	7.25907e-37
PSAP	2.43137	2.30456	2.55819	1.9105e-39
VSIG4	2.42725	2.29289	2.5616	8.18642e-35
MMP12	2.42395	2.33377	2.51412	4.53937e-79
NRP2	2.4182	2.23036	2.60605	9.18681e-17
SRPX	2.4135	2.22579	2.6012	1.04164e-16
IGFBP7	2.41276	2.30441	2.5211	1.0878e-53
TNFRSF21	2.41149	2.204	2.61897	2.67154e-13
SEMA3F	2.40021	2.17014	2.63028	2.54296e-10
RBFOX3	2.39269	2.31533	2.47004	8.2655e-105
SCARB2	2.39063	2.2247	2.55656	2.1658e-21
IL10RB	2.38277	2.24027	2.52527	2.07638e-29
CD300E	2.37443	2.23752	2.51133	9.74426e-32
JAM2	2.36096	2.13802	2.58391	1.24671e-10
AOC3	2.35883	2.15901	2.55866	1.12281e-13
MMP7	2.35629	2.22749	2.48509	2.04151e-35
CCN3	2.35173	2.18568	2.51777	1.70723e-20
CYTL1	2.34798	2.08472	2.61125	6.09534e-07
ULBP2	2.3473	2.20144	2.49315	5.69254e-27
TGFBR2	2.34502	2.17821	2.51182	3.8249e-20
NCR3LG1	2.34361	2.16491	2.52231	2.77132e-17
LAYN	2.33927	2.18349	2.49506	3.23535e-23
CD300A	2.33655	2.12805	2.54505	4.33576e-12
COL15A1	2.33062	2.10476	2.55647	6.09484e-10
ST6GAL1	2.31856	2.19039	2.44673	2.21403e-34
DSC2	2.3073	2.17221	2.44238	2.11319e-30
VCAM1	2.30468	2.10045	2.50892	3.27229e-12
IGSF8	2.29266	2.11221	2.4731	5.878e-16
NRP1	2.27912	2.06594	2.4923	1.05616e-10
ITGBL1	2.27732	2.15214	2.40249	1.56609e-34
ICAM5	2.27334	2.1443	2.40239	3.02189e-32
CD276	2.25422	2.0792	2.42924	2.57716e-16
NT5C1A	2.25266	2.15137	2.35395	3.52577e-52
ITIH3	2.25181	2.08295	2.42068	1.29297e-17
CHCHD6	2.25065	2.12242	2.37888	7.66318e-32
SMOC1	2.25056	2.08295	2.41817	7.01894e-18
MFAP4	2.24363	2.04947	2.43779	9.97246e-13
WNT9A	2.24025	2.05137	2.42913	1.67961e-13
TNFRSF11A	2.23871	2.09454	2.38288	1.8098e-24
HLA.E	2.232	2.03994	2.42407	7.39556e-13
NEFL	2.22672	2.13082	2.32262	1.05766e-56
ADAM9	2.22379	2.03186	2.41571	9.62355e-13
CRELD1	2.22221	2.05022	2.3942	2.63603e-16
BTN2A1	2.22142	2.00349	2.43935	2.05851e-09
IL18R1	2.21837	2.03761	2.39914	1.65018e-14
FGA	2.21611	2.02425	2.40797	1.26008e-12
C1QA	2.21369	1.95351	2.47388	6.26003e-06
GGT5	2.21076	1.96749	2.45403	4.78032e-07
SERPINA11	2.20295	2.04497	2.36093	3.32483e-19
MERTK	2.19776	1.95497	2.44056	6.0121e-07
BAMBI	2.19559	2.01607	2.37511	2.6124e-14
LGALS1	2.19386	2.01514	2.37257	2.0136e-14
SUSD2	2.19168	2.02911	2.35424	8.95233e-18
LAMP3	2.18977	2.087	2.29254	4.68743e-47
CD27	2.18906	2.05759	2.32053	4.70812e-28
EPS8L2	2.18579	2.01788	2.35371	2.03822e-16
ANGPTL1	2.17846	1.97395	2.38298	2.48494e-10
CD274	2.17133	2.02833	2.31432	6.47373e-23
TNFRSF10A	2.16759	2.0646	2.27058	1.33824e-45
ADAM12	2.16737	2.0504	2.28433	5.85359e-35
EBI3	2.16673	1.97629	2.35716	5.09335e-12
FLT3LG	2.16391	1.9895	2.33833	1.21305e-14
FAM3C	2.15449	1.95225	2.35674	2.97151e-10
VCAN	2.15418	1.95036	2.358	4.62855e-10
LRIG1	2.15218	1.97782	2.32653	2.01459e-14
FGL1	2.15025	2.05896	2.24154	3.02659e-57
CCN4	2.14333	2.00281	2.28384	6.03429e-23
NHLRC3	2.14273	1.94334	2.34213	1.99461e-10
DCTPP1	2.14168	1.94868	2.33468	3.0332e-11
TPK1	2.12932	1.88771	2.37092	2.54141e-06
LAMA4	2.12903	1.96133	2.29674	3.00796e-15
IL15	2.12045	1.96108	2.27982	6.94298e-17
INHBB	2.11441	2.00049	2.22833	1.63788e-34
CKB	2.11158	2.0015	2.22165	5.98127e-37
ANGPTL4	2.11034	1.9723	2.24838	8.29467e-23
RNASE6	2.10699	2.00336	2.21063	1.18578e-41
SOX9	2.10493	1.86267	2.3472	5.04022e-06
GALNT5	2.1035	1.89795	2.30905	3.89746e-09
LILRB2	2.09526	1.90562	2.28491	6.10905e-11
FAM20A	2.09206	1.89066	2.29347	1.98402e-09
IGF1R	2.0913	1.87069	2.31191	1.62538e-07
NRCAM	2.08838	1.88693	2.28982	2.27155e-09
LILRA5	2.08731	1.90009	2.27452	3.84797e-11
IL4R	2.0835	1.95396	2.21304	3.39495e-25
EZR	2.08311	1.84504	2.32118	4.44319e-06
LAIR1	2.07533	1.96459	2.18607	9.84353e-35
ADAM8	2.0731	1.88418	2.26202	1.14355e-10
LYPD3	2.07114	1.90774	2.23454	7.20383e-15
IL2RA	2.06893	1.95378	2.18407	1.03759e-31
ENPP2	2.06625	1.8418	2.2907	6.81364e-07
PTPRZ1	2.06398	1.87394	2.25402	2.27619e-10
MSR1	2.06316	1.93101	2.19531	1.88962e-23
CSTB	2.05526	1.92359	2.18692	2.28303e-23
ITIH4	2.05375	1.83173	2.27576	6.14712e-07
CXCL17	2.05191	1.96458	2.13924	4.5021e-55
OGN	2.04908	1.91176	2.1864	3.84925e-21
DTNB	2.04778	1.93311	2.16245	4.82358e-31
CCDC80	2.04736	1.89329	2.20144	2.2874e-16
FLT1	2.04023	1.80249	2.27797	1.20638e-05
WARS	2.03973	1.87164	2.20782	2.75471e-13
SCARA5	2.03768	1.82673	2.24863	1.09326e-07
COL5A1	2.03657	1.90976	2.16338	1.19633e-24
CRHBP	2.03553	1.81344	2.25763	1.03649e-06
LILRB4	2.0222	1.89134	2.15307	1.52963e-22
LAMB1	2.01913	1.80341	2.23485	5.02319e-07
SORCS2	2.0152	1.85123	2.17916	1.59148e-13
FUT3	2.0079	1.88354	2.13226	1.28983e-24
PTPRN2	2.00782	1.8304	2.18524	3.95295e-11
CCL15	2.00778	1.88488	2.13067	3.03924e-25
FOLR2	2.0025	1.79225	2.21275	2.796e-07
MANSC1	1.99689	1.77135	2.22243	5.40975e-06
KRT19	1.9881	1.9171	2.05911	9.15189e-77
PDGFRA	1.98504	1.77561	2.19446	4.05829e-07
LGMN	1.98436	1.82038	2.14834	7.562e-13
LILRB1	1.98254	1.7567	2.20839	8.34462e-06
ADA2	1.9745	1.84517	2.10383	1.84856e-21
CEACAM6	1.9582	1.89789	2.0185	2.7237e-102
PVR	1.95511	1.80375	2.10647	1.13698e-14
TGFA	1.94833	1.83945	2.05721	9.63845e-30
PDIA3	1.94708	1.78367	2.11048	3.85725e-12
HAVCR1	1.94251	1.86874	2.01628	3.49759e-66
IGSF3	1.94233	1.81786	2.06681	4.10924e-22
TGFB1	1.94191	1.80573	2.07808	3.6931e-18
CDH2	1.94064	1.76838	2.11291	1.33133e-10
MZB1	1.93903	1.83301	2.04506	5.46004e-31
CDH3	1.92821	1.76658	2.08984	4.93499e-12
IGFBP2	1.92775	1.82245	2.03305	7.38096e-31
PPL	1.91856	1.78393	2.05319	7.00155e-18
SCRG1	1.91762	1.73573	2.09951	6.66398e-09
TFF3	1.91671	1.83517	1.99824	1.13686e-51
CA12	1.9141	1.75023	2.07797	2.37324e-11
B3GNT7	1.9125	1.73318	2.09182	3.99245e-09
LRP11	1.91072	1.74476	2.07667	6.00425e-11
CEACAM5	1.9035	1.83068	1.97632	8.85862e-64
CLEC1A	1.90008	1.72019	2.07997	7.79894e-09
LGALS4	1.90003	1.80093	1.99913	1.83694e-33
LMOD1	1.89645	1.76015	2.03275	1.01855e-16
WIF1	1.89492	1.74224	2.0476	6.71827e-13
DPP10	1.89418	1.75957	2.0288	4.0769e-17
VWA1	1.89415	1.75135	2.03695	5.32726e-15
SIGLEC1	1.89298	1.76174	2.02422	4.57055e-18
CTSO	1.89253	1.7029	2.08217	1.25415e-07
PCDH17	1.88857	1.72923	2.04792	1.5319e-11
SIGLEC8	1.88832	1.74792	2.02872	2.05558e-15
KLK11	1.88403	1.76184	2.00623	8.72224e-21
NUCB2	1.88154	1.71906	2.04403	7.12809e-11
CFB	1.87218	1.67352	2.07084	1.78858e-06
POLR2F	1.8639	1.74819	1.97961	1.52373e-22
BCAT1	1.85866	1.67562	2.04169	9.29314e-08
TAFA5	1.85231	1.68952	2.01509	3.36123e-10
ESAM	1.85212	1.65989	2.04435	9.60892e-07
SFTPA2	1.84648	1.75393	1.93904	4.21502e-35
IL1RL1	1.84483	1.70975	1.9799	1.84588e-15
CD79B	1.84037	1.72757	1.95317	8.84684e-23
FABP4	1.83951	1.72572	1.95329	2.54569e-22
PRAP1	1.83595	1.66312	2.00879	1.6268e-08
PENK	1.83092	1.64551	2.01633	4.72247e-07
PILRA	1.82891	1.67765	1.98017	1.50689e-11
MSLN	1.82848	1.74203	1.91493	3.7857e-39
LRRC25	1.82419	1.6785	1.96988	1.78002e-12
CDCP1	1.82213	1.72478	1.91949	3.93775e-30
HSPB6	1.822	1.67502	1.96898	3.61872e-12
REG4	1.81625	1.70538	1.92712	1.48064e-22
TIMP4	1.81293	1.67714	1.94872	2.58984e-14
SEL1L	1.81242	1.7178	1.90705	2.13827e-31
PLAU	1.8115	1.68455	1.93846	1.34455e-16
IMMT	1.80844	1.70494	1.91194	9.53769e-26
C9	1.80776	1.67854	1.93698	7.83559e-16
ACP5	1.80716	1.63094	1.98337	1.35362e-07
CLSTN2	1.80476	1.67761	1.93191	2.61028e-16
SMOC2	1.80463	1.6541	1.95515	4.39787e-11
TFF2	1.80333	1.71254	1.89413	1.20148e-33
PRCP	1.80278	1.6233	1.98226	3.58273e-07
CALB2	1.79934	1.61869	1.97999	5.3953e-07
LGALS3BP	1.79876	1.61603	1.98148	8.83016e-07
GPKOW	1.79765	1.65721	1.9381	7.96861e-13
TNFRSF8	1.79725	1.67688	1.91763	3.936e-18
TCN2	1.79157	1.61836	1.96477	1.21425e-07
SIGLEC10	1.79123	1.64333	1.93913	3.27155e-11
CD14	1.78851	1.65803	1.919	7.23822e-15
ANGPTL2	1.78819	1.63866	1.93773	7.5147e-11
CD46	1.78497	1.59494	1.975	6.66657e-06
TNFRSF9	1.78278	1.68108	1.88448	2.26339e-25
TNC	1.78115	1.65801	1.9043	1.16894e-16
PTGDS	1.77854	1.60398	1.9531	2.95074e-07
BTN3A2	1.77819	1.63748	1.91889	3.1309e-12
B2M	1.77802	1.69154	1.8645	2.02824e-35
IGLC2	1.77794	1.63732	1.91855	3.05757e-12
NPL	1.77757	1.63966	1.91548	8.59639e-13
EFCAB14	1.77106	1.61476	1.92737	2.22938e-09
STC1	1.76325	1.64138	1.88512	2.16462e-16
ZBTB17	1.76021	1.6555	1.86491	1.02267e-22
REG1A	1.76017	1.65983	1.86051	6.82969e-25
PTK7	1.75972	1.61362	1.90581	9.92508e-11
ACTA2	1.75694	1.6535	1.86038	3.73021e-23
CCL11	1.75057	1.58506	1.91609	9.74141e-08
GDNF	1.7473	1.61031	1.88429	4.10786e-12
TNFRSF1B	1.74601	1.6623	1.82971	1.84544e-35
EFHD1	1.74563	1.59842	1.89284	3.4817e-10
CTSZ	1.74027	1.55465	1.92589	1.43191e-05
CCL23	1.73902	1.59411	1.88392	2.09531e-10
SCARF1	1.73314	1.58712	1.87916	4.56628e-10
ADAMTS4	1.73287	1.56459	1.90115	4.43442e-07
NID1	1.73051	1.57409	1.88693	1.84899e-08
SCPEP1	1.72849	1.60243	1.85455	5.13904e-14
FABP3	1.72615	1.62208	1.83023	2.51476e-21
CD300LF	1.72442	1.60259	1.84625	5.38617e-15
DDAH1	1.72382	1.5994	1.84824	2.81301e-14
CILP	1.71739	1.58931	1.84547	3.70984e-13
REG3A	1.71702	1.63462	1.79942	2.23787e-34
PRSS22	1.71656	1.60992	1.82321	8.92797e-20
CA9	1.71408	1.59896	1.8292	1.31746e-16
TNFRSF13B	1.71369	1.59602	1.83137	8.49957e-16
CD4	1.70852	1.56903	1.84801	1.52438e-10
TREM2	1.70752	1.60029	1.81476	4.03286e-19
TNFSF8	1.70736	1.53265	1.88207	5.70291e-06
POSTN	1.70509	1.53434	1.87585	2.64226e-06
HIP1R	1.70094	1.62508	1.77679	2.10455e-39
ATRAID	1.69745	1.58789	1.807	8.44402e-18
GM2A	1.6959	1.6038	1.78801	7.51187e-26
IL15RA	1.69399	1.51801	1.86997	1.26788e-05
POF1B	1.69314	1.58225	1.80403	3.81857e-17
DCBLD2	1.69245	1.51622	1.86869	1.41773e-05
SLAMF8	1.69067	1.57504	1.80631	1.61408e-15
CLEC6A	1.68462	1.56423	1.805	5.97247e-14
KLK14	1.68308	1.55399	1.81218	7.86421e-12
NPTX1	1.68178	1.54087	1.82269	1.40106e-09
FAM3B	1.68144	1.50696	1.85592	1.54631e-05
SPINT2	1.67403	1.51931	1.82874	1.95352e-07
KLK4	1.6725	1.59696	1.74804	3.71785e-37
RARRES2	1.67119	1.56971	1.77266	1.00053e-19
PDCD1	1.6646	1.54153	1.78767	1.41109e-12
CD163	1.66202	1.52661	1.79743	5.63103e-10
DPY30	1.66142	1.57868	1.74416	7.55791e-30
SIRPB1	1.65899	1.52937	1.78861	5.66631e-11
TNFRSF6B	1.65035	1.56572	1.73497	1.15484e-27
BST2	1.64486	1.55547	1.73425	2.95569e-24
C1QTNF1	1.64441	1.51681	1.77201	6.33596e-11
PRG2	1.64374	1.52279	1.76469	2.34714e-12
TFPI2	1.64337	1.56169	1.72505	2.72621e-29
PTN	1.64086	1.52816	1.75356	2.08674e-14
EDIL3	1.64057	1.48071	1.80043	3.74162e-06
COL24A1	1.63227	1.50482	1.75971	1.42268e-10
SORT1	1.63164	1.46747	1.79582	1.47863e-05
FGF23	1.63032	1.55256	1.70807	2.03354e-31
MDK	1.62864	1.54491	1.71238	1.00315e-26
CCL14	1.62818	1.50671	1.74966	1.07441e-11
GRPEL1	1.62627	1.54357	1.70898	2.91557e-27
REG1B	1.62068	1.53229	1.70908	2.7681e-23
LBP	1.62045	1.51851	1.72239	4.89788e-17
SIAE	1.6168	1.48457	1.74902	3.10837e-09
LCN2	1.61651	1.47654	1.75648	5.1109e-08
VSIG2	1.61343	1.52617	1.70068	1.81358e-23
CCL21	1.61087	1.50236	1.71938	2.103e-14
CHGB	1.60824	1.46043	1.75604	8.65203e-07
BRK1	1.60471	1.47562	1.7338	2.0211e-09
TPP1	1.60136	1.4937	1.70903	2.96828e-14
GPR37	1.60011	1.50486	1.69536	1.14515e-18
SOD2	1.59996	1.45495	1.74497	6.1862e-07
HSPA2	1.59903	1.45754	1.74052	2.30787e-07
CALCB	1.59374	1.47252	1.71497	1.41535e-10
TIMD4	1.59339	1.45345	1.73334	1.98673e-07
MUC13	1.5926	1.48304	1.70217	2.46108e-13
TNF	1.59027	1.49179	1.68875	7.70659e-17
IDUA	1.58768	1.44606	1.7293	4.59545e-07
MAD1L1	1.58635	1.50731	1.66539	7.49583e-27
BNIP3L	1.58571	1.44624	1.72518	2.69589e-07
ADAMTS16	1.58058	1.47658	1.68459	1.836e-14
SEMA3G	1.57883	1.44186	1.7158	1.85723e-07
RETN	1.57619	1.44445	1.70793	3.7725e-08
LETM1	1.57538	1.46867	1.68209	2.02235e-13
CEACAM8	1.56542	1.4459	1.68493	5.80296e-10
CXCL9	1.56159	1.48652	1.63667	7.8951e-28
CD5	1.56086	1.4172	1.70452	3.62992e-06
TNFRSF17	1.55881	1.41487	1.70275	4.36501e-06
GCHFR	1.55445	1.45873	1.65017	4.89467e-16
CD72	1.55334	1.41083	1.69585	4.04284e-06
LEO1	1.5528	1.42836	1.67725	1.21948e-08
CCL16	1.54805	1.41801	1.67808	1.31245e-07
CRIP2	1.54768	1.4225	1.67285	2.32988e-08
PGLYRP1	1.54761	1.41714	1.67808	1.56167e-07
TNFRSF10B	1.53971	1.4876	1.59181	8.26466e-56
SFRP1	1.53855	1.41296	1.66414	5.16413e-08
NOS3	1.53532	1.45659	1.61404	3.92513e-23
LTA4H	1.53305	1.43963	1.62647	9.13339e-16
SPINK4	1.53284	1.44949	1.61619	2.85308e-20
SMPD1	1.5303	1.41333	1.64727	2.94614e-09
MCFD2	1.52814	1.3854	1.67088	1.68793e-05
ACE2	1.52679	1.42666	1.62693	3.50603e-13
CTSD	1.52644	1.4076	1.64528	8.89061e-09
COCH	1.52461	1.38753	1.6617	4.78666e-06
PTX3	1.52291	1.38266	1.66315	1.20793e-05
CLEC7A	1.52146	1.38706	1.65587	2.73078e-06
CCL22	1.52097	1.41497	1.62697	2.59966e-11
CCL7	1.51921	1.44323	1.59518	1.13661e-23
KIF1C	1.51738	1.38656	1.6482	1.21717e-06
PDZK1	1.51663	1.39035	1.6429	2.96199e-07
IL1RN	1.51203	1.41671	1.60735	5.46219e-14
RRM2	1.50978	1.43182	1.58773	1.1224e-21
MAP2	1.50781	1.38457	1.63106	1.90722e-07
PHLDB1	1.50602	1.38529	1.62676	8.70073e-08
KLK10	1.5059	1.37265	1.63914	5.02752e-06
BPIFB1	1.5033	1.41243	1.59417	4.25091e-15
GGT1	1.50287	1.394	1.61174	6.509e-10
VEGFA	1.49715	1.39747	1.59683	6.13582e-12
MTUS1	1.49388	1.39999	1.58778	1.56603e-13
MMP9	1.49284	1.39032	1.59536	5.40898e-11
CLEC11A	1.4865	1.35438	1.61863	1.19098e-05
GADD45GIP1	1.47147	1.35269	1.59024	5.37215e-07
PRSS2	1.46958	1.37076	1.5684	6.53804e-11
CXADR	1.46856	1.35437	1.58275	1.23311e-07
LTBP3	1.46829	1.37684	1.55973	5.3498e-13
IL18	1.46584	1.34115	1.59053	5.3675e-06
IL6	1.46399	1.41338	1.51459	7.34369e-46
ENAH	1.46165	1.34256	1.58074	1.22104e-06
PILRB	1.45707	1.33961	1.57454	9.82037e-07
GPRC5C	1.45527	1.36183	1.54872	1.03887e-11
CTSB	1.45518	1.34754	1.56283	2.46661e-08
IFNL1	1.45377	1.34378	1.56376	7.59114e-08
PI3	1.45132	1.3532	1.54943	2.92561e-10
TFF1	1.44887	1.38402	1.51372	1.10825e-25
PLAT	1.44465	1.32397	1.56533	6.72965e-06
SNRPB2	1.44427	1.35691	1.53163	4.72047e-13
RBP5	1.44348	1.33991	1.54705	1.09256e-08
CXCL13	1.44224	1.3847	1.49978	3.0161e-32
CEACAM20	1.43648	1.32403	1.54894	7.99705e-07
REN	1.43643	1.37094	1.50192	6.55308e-24
CIT	1.43499	1.31513	1.55485	1.02391e-05
MMP8	1.43431	1.35662	1.51199	2.63703e-16
CAPG	1.43352	1.33847	1.52857	3.26247e-10
CALCA	1.42686	1.3472	1.50651	6.39448e-15
SFTPD	1.4251	1.33391	1.5163	7.76079e-11
HMOX2	1.4246	1.31764	1.53156	2.59077e-07
IL19	1.42372	1.35155	1.49589	2.47393e-18
CLEC4D	1.42036	1.32457	1.51615	2.03555e-09
NTproBNP	1.41326	1.36607	1.46046	2.51842e-43
DEFA1	1.41024	1.30649	1.51398	2.42975e-07
MMP10	1.40988	1.31493	1.50484	3.89548e-09
TRIAP1	1.40791	1.30919	1.50662	3.22003e-08
DMD	1.40474	1.3001	1.50938	5.66609e-07
OXCT1	1.4018	1.31089	1.49271	9.58653e-10
TPR	1.40163	1.30778	1.49548	5.16344e-09
LPCAT2	1.39988	1.30559	1.49417	7.8821e-09
CHI3L1	1.39775	1.33285	1.46265	1.41006e-20
BAIAP2	1.39675	1.30935	1.48415	1.95553e-10
ADGRG1	1.3964	1.33344	1.45935	7.58382e-22
PKD2	1.39438	1.29243	1.49634	4.80224e-07
TP53I3	1.39134	1.28735	1.49533	1.40408e-06
IL22	1.39094	1.30747	1.47441	2.71599e-11
OLR1	1.39046	1.29557	1.48535	2.87101e-08
EPPK1	1.38679	1.3043	1.46927	2.28581e-11
SERPINB8	1.38616	1.30343	1.46889	2.99048e-11
TMSB10	1.38501	1.3021	1.46793	3.99335e-11
EGLN1	1.38216	1.28912	1.47521	2.7012e-08
FABP5	1.37928	1.29154	1.46701	1.97826e-09
CGA	1.37821	1.28733	1.46908	1.32869e-08
CCL20	1.37727	1.3256	1.42894	1.84068e-30
CHGA	1.37712	1.31897	1.43526	1.15705e-23
S100P	1.37554	1.28532	1.46575	1.25299e-08
RBP7	1.37125	1.27995	1.46256	3.56443e-08
CXCL10	1.37101	1.29146	1.45055	2.20383e-11
TXNDC5	1.3684	1.27865	1.45815	2.16356e-08
BCL2	1.35856	1.27132	1.4458	1.69266e-08
KRT18	1.35829	1.29062	1.42596	2.13759e-15
PLA2G2A	1.35373	1.26713	1.44032	2.07875e-08
OSM	1.35059	1.26414	1.43704	2.7697e-08
EPO	1.34848	1.28351	1.41346	5.56863e-16
SLAMF7	1.3477	1.24825	1.44715	1.18905e-05
AGR2	1.3452	1.28799	1.40241	8.73272e-21
CCL3	1.34481	1.28485	1.40477	1.03081e-18
CXCL8	1.34452	1.27797	1.41108	8.24699e-15
XCL1	1.34015	1.24312	1.43719	9.74304e-06
ZNRD2	1.3379	1.24647	1.42933	1.27216e-06
IL17C	1.33455	1.26208	1.40703	1.73956e-11
LMNB1	1.32995	1.24285	1.41705	4.06673e-07
ECHS1	1.32645	1.25956	1.39335	3.67253e-13
FCRLB	1.32264	1.25063	1.39466	7.92989e-11
FABP1	1.31999	1.25929	1.3807	9.19349e-16
CCL17	1.31883	1.25279	1.38487	6.25358e-13
TOMM20	1.31068	1.22849	1.39287	3.21831e-07
VAMP5	1.30668	1.21739	1.39597	1.25938e-05
ANXA10	1.30172	1.23858	1.36486	7.94146e-13
MECR	1.3012	1.22948	1.37292	1.81625e-09
NMI	1.30003	1.21309	1.38696	9.63951e-06
LONP1	1.29716	1.22188	1.37243	3.64988e-08
LBR	1.28689	1.20946	1.36433	5.02625e-07
FAM3D	1.28635	1.20849	1.36421	6.75414e-07
CXCL11	1.28339	1.21449	1.3523	3.71548e-09
RBP2	1.28027	1.20312	1.35741	1.00782e-06
S100A12	1.27419	1.19428	1.35411	8.16733e-06
SCGB3A2	1.27321	1.21573	1.33068	5.16138e-13
CCL18	1.25951	1.18567	1.33335	2.65545e-06
INSL5	1.25696	1.19216	1.32177	1.3441e-08
ALPP	1.25161	1.20555	1.29767	3.7746e-18
IGFBP1	1.2491	1.19762	1.30058	7.2577e-14
FGF21	1.24904	1.20008	1.29801	1.60931e-15
NPPB	1.24164	1.19557	1.28772	9.86202e-17
KRT8	1.23791	1.17299	1.30284	3.41049e-07
GAST	1.23431	1.19332	1.27529	2.25152e-20
GP2	1.22568	1.15986	1.2915	3.96962e-06
APLP1	0.689057	0.564572	0.813543	1.31923e-05
CNDP1	0.688606	0.591923	0.785289	1.14559e-10
UMOD	0.682059	0.577161	0.786957	2.53965e-09
GPC5	0.671573	0.56198	0.781166	3.13976e-09
TNFSF11	0.667144	0.566292	0.767996	1.06752e-11
WFIKKN1	0.660252	0.550932	0.769573	2.87308e-10
CA6	0.627201	0.534306	0.720097	2.15684e-19
TNR	0.621664	0.489489	0.753839	5.25793e-09
KITLG	0.609499	0.463053	0.755946	1.00262e-07
FASLG	0.58088	0.427088	0.734672	1.29021e-08
IGFBP3	0.573083	0.405567	0.740599	2.13624e-07
FGFBP2	0.557125	0.417107	0.697143	7.71662e-13
NCAN	0.549807	0.398094	0.70152	3.18502e-11
LRRN1	0.5476	0.401845	0.693354	1.62831e-12
HPGDS	0.528421	0.369115	0.687728	1.23506e-11
CRTAC1	0.495402	0.306019	0.684785	1.05442e-09
BCAN	0.483441	0.32229	0.644592	2.79163e-15
ITGA11	0.476866	0.304754	0.648977	9.82535e-14
TTR	0.379668	0.14795	0.611386	7.50876e-13
CLEC3B	0.365594	0.138347	0.592841	1.16743e-14
SELENOP	0.337256	0.0568562	0.617657	8.80517e-11
ITGAV	0.300154	-0.0507583	0.651067	5.2341e-08
EGFR	0.233659	-0.089614	0.556931	3.49293e-15

## Sheet: Supplementary Table 6
Supplementary Table 6. Statistically significant Cox PH associations between measured proteins and all-cause mortality within 10 years, adjusted for sex, age, BMI, chronic condition count, lifestyle and socioeonomic covariates.
Only associations with Bonferroni-corrected p value < 1.71 × 10−5 were retained.
HR = hazard ratio, LCI = lower confidence interval, UCI = upper confidence interval.
Protein	HR	LCI	UCI	P Value
PLAUR	2.71776	2.59554	2.83998	2.16739e-54
CRIM1	2.70867	2.5322	2.88515	5.27689e-25
SERPINA3	2.63537	2.41368	2.85707	3.09817e-14
LTBP2	2.58437	2.47984	2.68891	1.9713e-67
ADM	2.56445	2.41501	2.71389	1.39133e-31
OSMR	2.52439	2.34914	2.69964	1.14061e-21
YAP1	2.43181	2.30266	2.56096	5.52835e-38
SPINT1	2.40695	2.29133	2.52257	1.11676e-46
DDR1	2.39276	2.23965	2.54588	1.70196e-25
ALCAM	2.31878	2.1287	2.50886	1.23458e-14
SEZ6L2	2.29204	2.14345	2.44064	2.15148e-24
CSF1	2.23927	2.10621	2.37233	4.67417e-29
LMNB2	2.2391	2.11185	2.36635	6.24959e-32
PGF	2.1926	2.06615	2.31906	1.33666e-30
DTX3	2.13864	1.99274	2.28454	5.11063e-21
EDN1	2.13339	2.00769	2.25909	9.51492e-29
EDA2R	2.12897	2.03882	2.21912	3.50349e-57
HGF	2.11346	2.01443	2.21249	3.64754e-46
GDF15	2.11244	2.05169	2.17319	3.68585e-125
COL18A1	2.11067	1.95638	2.26496	6.7807e-18
IL1R1	2.05469	1.90309	2.20628	3.70932e-17
FSTL1	2.04095	1.88318	2.19872	2.27251e-15
EFNA1	2.02416	1.90253	2.1458	1.87359e-26
WFDC2	2.00385	1.92803	2.07966	9.96091e-69
TNFSF13B	2.00299	1.89621	2.10978	9.08976e-34
GFRA1	1.99657	1.87285	2.12029	1.85728e-24
SCGB3A1	1.99622	1.85513	2.1373	2.26715e-18
TIMP1	1.99372	1.88461	2.10283	8.08796e-32
TNFRSF1A	1.97978	1.86577	2.09379	2.2789e-28
LRG1	1.97686	1.82886	2.12485	5.21834e-16
ACVRL1	1.97531	1.8403	2.11033	1.45339e-19
OCLN	1.96404	1.88404	2.04404	5.74319e-58
SHISA5	1.96012	1.85491	2.06532	1.34626e-32
SEPTIN8	1.95861	1.85579	2.06142	3.92085e-34
AREG	1.93871	1.86789	2.00953	1.63182e-71
IL6ST	1.91798	1.71058	2.12538	2.19242e-06
RNASE1	1.91692	1.77357	2.06027	1.6732e-15
NPC2	1.90848	1.81617	2.0008	2.17274e-39
CKAP4	1.90785	1.79743	2.01828	5.71883e-27
TNFSF13	1.90156	1.76546	2.03765	6.21155e-17
RNASET2	1.89733	1.7639	2.03076	1.47608e-17
SPON1	1.89133	1.80472	1.97794	1.10399e-43
FSTL3	1.8888	1.78299	1.99461	1.44225e-28
RELT	1.88754	1.76614	2.00894	3.22388e-21
BCAM	1.88704	1.75223	2.02185	7.71038e-17
TNFRSF12A	1.87836	1.78129	1.97543	1.18815e-33
TNFRSF11B	1.87471	1.75616	1.99326	8.01741e-22
PIGR	1.8701	1.77678	1.96342	5.12867e-36
ICAM1	1.85873	1.74488	1.97257	4.00018e-23
CD80	1.85635	1.75234	1.96037	6.19133e-28
IGF2R	1.83802	1.68175	1.99429	6.61833e-11
IGFBP7	1.83578	1.74522	1.92635	5.18879e-36
CTHRC1	1.8323	1.70204	1.96257	2.37062e-16
EPHB4	1.82371	1.68255	1.96487	2.11386e-13
NECTIN2	1.81895	1.6997	1.93819	2.35663e-19
GIPC2	1.81591	1.69255	1.93927	7.49405e-18
GGT5	1.81527	1.66517	1.96536	2.02285e-11
ROBO2	1.8152	1.65929	1.9711	1.92985e-10
COL6A3	1.80619	1.70776	1.90461	1.57143e-28
LTBR	1.79718	1.67737	1.91699	2.56731e-18
IGFBPL1	1.79422	1.69409	1.89435	7.47328e-27
CTSL	1.79175	1.64187	1.94163	7.03194e-11
PLA2G15	1.77757	1.64422	1.91092	8.13624e-14
NT5C1A	1.76887	1.67796	1.85979	2.78772e-31
CD302	1.76181	1.64792	1.87569	5.56036e-19
NRP1	1.76095	1.63316	1.88873	1.16258e-14
LGALS9	1.75366	1.64219	1.86513	1.53534e-19
CHCHD10	1.75129	1.6638	1.83878	1.1112e-32
SPON2	1.75102	1.64726	1.85478	1.05349e-22
PSAP	1.74881	1.63456	1.86305	2.59377e-18
ANGPT2	1.74283	1.65411	1.83155	3.70751e-31
HSPG2	1.74068	1.61861	1.86276	1.63655e-15
RBFOX3	1.73613	1.66726	1.805	4.39789e-52
THBS2	1.73568	1.65454	1.81682	5.19818e-37
FGFR2	1.73356	1.57043	1.89669	1.11957e-07
BSG	1.72991	1.56057	1.89925	6.54822e-07
ROBO1	1.72952	1.58632	1.87272	1.88298e-10
ASGR2	1.72882	1.58598	1.87166	1.70024e-10
CHCHD6	1.7243	1.62238	1.82622	3.20348e-22
DLL1	1.72206	1.60072	1.8434	4.79655e-15
C7	1.71976	1.61078	1.82874	5.31365e-19
COLEC12	1.71934	1.58762	1.85107	2.15691e-12
NPDC1	1.70968	1.60389	1.81547	8.46174e-20
RSPO3	1.70956	1.5838	1.83533	1.87511e-13
PALM2	1.70912	1.61552	1.80273	9.13783e-26
CST3	1.70429	1.5843	1.82427	8.92081e-15
CXCL16	1.6949	1.54047	1.84933	6.22946e-08
MAMDC2	1.69253	1.58907	1.796	6.08796e-20
NBL1	1.68658	1.55241	1.82074	6.54128e-11
SCARF2	1.68536	1.56454	1.80618	7.28422e-14
TXNDC15	1.68188	1.54676	1.81699	1.3522e-10
EPHA2	1.68094	1.58003	1.78186	1.84164e-20
CPXM2	1.67899	1.53242	1.82557	1.23466e-08
NFASC	1.67724	1.55338	1.8011	8.03811e-13
NEFL	1.67696	1.61086	1.74306	1.41824e-49
VCAM1	1.67401	1.54813	1.79988	3.02638e-12
MATN2	1.67373	1.55119	1.79627	5.09362e-13
CD74	1.67333	1.56884	1.77781	1.33356e-18
ADAMTSL2	1.67223	1.56383	1.78063	4.23003e-17
IL18BP	1.66405	1.55322	1.77488	6.24387e-16
TCOF1	1.66396	1.55022	1.77769	4.97627e-15
CLMP	1.65905	1.4917	1.8264	8.88196e-06
GOLM2	1.65889	1.49624	1.82153	3.1026e-06
COL4A1	1.655	1.57062	1.73938	3.62899e-28
PRSS8	1.65313	1.56641	1.73985	1.90071e-26
IL10RB	1.65268	1.53797	1.76738	2.65936e-14
CEACAM6	1.65236	1.58621	1.7185	1.26582e-46
MRC1	1.64864	1.51784	1.77944	1.98396e-10
AOC3	1.64744	1.52858	1.76629	5.34932e-13
GRN	1.64595	1.49836	1.79354	1.06443e-07
AGRN	1.64492	1.54564	1.7442	2.54795e-19
FOLR1	1.64426	1.52617	1.76234	4.46847e-13
GALNT5	1.64376	1.50573	1.78178	4.95049e-09
CD274	1.63388	1.53493	1.73283	6.90662e-19
EFNA4	1.63122	1.52211	1.74032	4.34184e-15
EBI3	1.63056	1.51313	1.748	9.77652e-13
NRP2	1.62692	1.50653	1.74732	6.75239e-12
NCR3LG1	1.62617	1.51522	1.73711	2.54553e-14
PIK3IP1	1.62304	1.49868	1.74739	6.68547e-11
GALNT10	1.62278	1.49058	1.75498	2.06223e-09
EFEMP1	1.62073	1.50959	1.73188	4.84681e-14
IGFBP4	1.61674	1.54403	1.68945	6.79999e-35
SUSD2	1.61531	1.50235	1.72826	2.54744e-13
WNT9A	1.61422	1.49464	1.73381	1.22901e-11
ADAM12	1.61419	1.51472	1.71365	1.13593e-17
FBLN2	1.61399	1.49474	1.73323	1.04833e-11
SPINK1	1.6137	1.53777	1.68963	1.38167e-31
ST6GAL1	1.61156	1.49668	1.72645	1.1415e-12
CHRDL1	1.61089	1.49671	1.72507	7.96568e-13
ELN	1.61	1.50441	1.71559	2.80015e-15
NECTIN4	1.60913	1.50171	1.71655	1.16052e-14
PLXNB2	1.6072	1.45912	1.75528	9.84711e-07
CEACAM1	1.60401	1.44563	1.76239	1.45716e-05
LMOD1	1.60172	1.50827	1.69518	1.48407e-19
RNASE6	1.5993	1.51212	1.68648	1.38262e-22
SCARB2	1.59464	1.49295	1.69633	6.9322e-16
SMOC1	1.59384	1.48345	1.70424	3.70877e-13
ITGA5	1.58945	1.44255	1.73635	1.83657e-06
B4GALT1	1.58789	1.45583	1.71994	1.96556e-08
TNFRSF10A	1.58738	1.49861	1.67615	5.61718e-21
CLEC14A	1.58701	1.47487	1.69914	2.00941e-12
SEMA3F	1.58395	1.44654	1.72137	1.56967e-07
BMPER	1.58319	1.43821	1.72818	1.5357e-06
TNFRSF21	1.5828	1.45025	1.71536	3.27158e-08
RNF149	1.58084	1.4652	1.69648	2.44131e-11
ULBP2	1.57694	1.48518	1.66869	6.59016e-19
TNFRSF14	1.5729	1.45563	1.69018	1.08942e-10
SDC1	1.57058	1.48511	1.65605	1.1869e-21
HYAL1	1.56632	1.41952	1.71312	6.07475e-06
CLEC5A	1.56519	1.44659	1.68379	3.85626e-10
HLA.E	1.56319	1.443	1.68339	9.4034e-10
DTNB	1.5608	1.47783	1.64378	2.12514e-22
TFF3	1.5587	1.49308	1.62433	1.20587e-36
CD59	1.55813	1.41527	1.70099	3.4069e-06
VCAN	1.55774	1.43468	1.6808	4.88232e-09
STC2	1.55202	1.40653	1.69751	9.29164e-06
DSC2	1.54962	1.44803	1.65122	8.4811e-14
SRPX	1.54849	1.43777	1.6592	2.87377e-11
TNFRSF4	1.54836	1.45885	1.63788	3.04093e-18
THY1	1.54762	1.42046	1.67478	4.90215e-08
TNFRSF19	1.54604	1.43911	1.65298	4.07155e-12
CD99L2	1.54278	1.4003	1.68527	7.15794e-06
ANGPTL4	1.53797	1.4546	1.62134	1.3122e-20
VSIG4	1.53649	1.4525	1.62049	3.54502e-20
LAYN	1.53621	1.43905	1.63338	1.37238e-14
ANGPTL1	1.53071	1.40752	1.6539	3.66981e-08
COL5A1	1.52932	1.44046	1.61819	2.11691e-17
PDGFRA	1.52713	1.39974	1.65453	2.13501e-07
BAMBI	1.52614	1.40985	1.64244	3.0365e-09
EFHD1	1.52295	1.4239	1.62201	2.48995e-13
SPP1	1.52143	1.44339	1.59947	1.64606e-22
CD300E	1.52104	1.43442	1.60766	6.75323e-18
ICAM3	1.52088	1.38498	1.65678	4.29956e-06
ITIH3	1.51809	1.41741	1.61878	1.28552e-12
HAVCR2	1.5177	1.41848	1.61691	4.95272e-13
ITGBL1	1.5151	1.42479	1.60541	5.64848e-16
OSCAR	1.51461	1.40597	1.62325	2.01016e-10
MFAP4	1.50988	1.39637	1.62339	3.27287e-09
PTPRZ1	1.50917	1.38524	1.6331	2.20521e-07
IL15	1.50875	1.40735	1.61016	5.45269e-12
B2M	1.50434	1.42359	1.58509	1.08503e-19
PVR	1.49443	1.39945	1.58941	3.29444e-13
MMP12	1.48819	1.42363	1.55275	4.47411e-30
CD276	1.4858	1.38587	1.58572	2.35724e-11
CD300C	1.4835	1.37755	1.58945	8.62724e-10
NPTX2	1.48191	1.3623	1.60153	3.3653e-07
HSPB6	1.48096	1.38984	1.57208	8.73017e-14
CLSTN2	1.4796	1.39744	1.56176	2.66623e-17
CCN3	1.47737	1.37517	1.57956	2.08978e-10
TIMP4	1.4767	1.39121	1.56218	1.16553e-15
ICAM5	1.47626	1.39667	1.55585	2.52205e-18
SEL1L	1.47392	1.38958	1.55826	5.71475e-16
IL1RL1	1.4703	1.38894	1.55165	4.64807e-17
CD83	1.46753	1.36453	1.57053	8.44362e-10
MSR1	1.46701	1.3859	1.54813	5.96924e-17
FUT3	1.46089	1.38273	1.53906	5.86576e-18
CXCL17	1.45977	1.38455	1.53499	1.87325e-19
FLT3LG	1.4596	1.3544	1.5648	5.38811e-09
ADA2	1.45524	1.37566	1.53482	7.18782e-17
SEMA7A	1.45145	1.33219	1.57071	2.67917e-06
CCL14	1.44941	1.36732	1.53149	2.29181e-15
POLR2F	1.44629	1.35424	1.53834	1.14814e-11
CD300A	1.446	1.32327	1.56874	1.1298e-05
TGFBR2	1.44345	1.33771	1.54919	2.97797e-08
IGSF3	1.44343	1.35293	1.53393	5.48125e-12
CCL15	1.4422	1.36276	1.52163	4.80644e-16
IMMT	1.44008	1.3641	1.51605	1.47341e-17
EPS8L2	1.43992	1.32393	1.55591	2.11008e-06
FGL1	1.4371	1.37699	1.49722	8.59777e-29
PLAU	1.43661	1.34224	1.53098	1.54563e-10
LAMP3	1.43469	1.36665	1.50273	7.40992e-22
ATRAID	1.43224	1.32997	1.53451	1.68764e-08
HAVCR1	1.43132	1.37857	1.48407	4.84841e-37
IL2RA	1.42842	1.34777	1.50906	1.30685e-14
IGLC2	1.42739	1.30846	1.54633	1.31709e-05
HSPA2	1.42419	1.32019	1.52819	7.77598e-08
CSTB	1.4217	1.33575	1.50765	2.99478e-12
CDCP1	1.42067	1.35656	1.48478	2.04095e-23
CKB	1.41905	1.35214	1.48597	3.37637e-21
SERPINA11	1.41743	1.32327	1.51159	1.11804e-09
ACTA2	1.41721	1.34619	1.48823	1.86373e-18
TNFRSF11A	1.4162	1.32352	1.50888	5.41205e-10
LYPD3	1.41594	1.30818	1.5237	7.34961e-07
TGFB1	1.4155	1.31814	1.51287	7.72205e-09
PPL	1.41526	1.30419	1.52634	2.58706e-06
PCDH17	1.41444	1.3148	1.51408	2.6424e-08
LAIR1	1.41339	1.33208	1.49471	2.1697e-13
CDH3	1.41334	1.31487	1.51181	1.67107e-08
SIGLEC1	1.40961	1.32781	1.49141	5.65358e-13
CD14	1.40961	1.32925	1.48997	1.62926e-13
CEACAM5	1.40869	1.35828	1.45911	5.00723e-37
IL4R	1.40764	1.31344	1.50184	3.28152e-09
TNFRSF1B	1.40622	1.33939	1.47306	4.55959e-20
MMP7	1.40601	1.32994	1.48207	4.75329e-15
PRCP	1.40568	1.295	1.51637	4.78697e-06
OGN	1.40315	1.31947	1.48684	6.20993e-12
ACP5	1.40196	1.29115	1.51277	6.65954e-06
PILRA	1.40075	1.31164	1.48986	3.6042e-10
STC1	1.39909	1.32064	1.47753	1.41175e-13
KRT19	1.39419	1.34425	1.44413	2.06252e-35
TGFA	1.39304	1.32	1.46607	1.69792e-15
NOTCH3	1.39211	1.28652	1.49771	2.40095e-06
REG1A	1.39105	1.32498	1.45712	3.58472e-19
TNC	1.39102	1.3166	1.46544	1.04022e-14
FABP3	1.39071	1.32191	1.45952	1.67158e-17
KLK11	1.39058	1.2855	1.49567	2.26102e-06
IFI30	1.38568	1.29896	1.4724	4.88961e-10
LGMN	1.38494	1.28356	1.48633	8.93154e-07
DPP10	1.38428	1.295	1.47356	2.75072e-09
VWA1	1.38361	1.29425	1.47297	3.10895e-09
NPTX1	1.38326	1.29563	1.47089	1.1557e-09
CCN4	1.381	1.28907	1.47293	1.71298e-08
LILRB4	1.37918	1.29882	1.45953	1.29495e-11
INHBB	1.37667	1.30604	1.4473	2.12741e-15
RSPO1	1.37512	1.27161	1.47862	4.72611e-06
B3GNT7	1.3741	1.26857	1.47964	1.04674e-05
WARS	1.37354	1.26879	1.47829	8.37695e-06
GM2A	1.37305	1.29496	1.45114	5.11961e-12
TNFRSF9	1.37301	1.29748	1.44855	5.67162e-13
TNFRSF10B	1.37117	1.32637	1.41596	6.26842e-40
SORCS2	1.37008	1.2739	1.46627	4.07509e-07
TNFRSF6B	1.36918	1.31212	1.42624	1.07876e-23
CCDC80	1.36772	1.27304	1.4624	2.63033e-07
ADGRD1	1.36537	1.26823	1.46251	9.66486e-07
HIP1R	1.36448	1.29392	1.43503	1.73809e-14
CD27	1.35822	1.27293	1.44351	5.77203e-09
IGFBP2	1.35807	1.29648	1.41966	5.91326e-19
CRELD1	1.35384	1.25225	1.45544	1.48123e-05
LRRC25	1.35148	1.25714	1.44581	1.13712e-06
MDK	1.35062	1.28757	1.41366	2.7172e-17
CD79B	1.35005	1.27413	1.42596	2.69308e-11
SIGLEC10	1.34712	1.24797	1.44627	1.12609e-05
FABP4	1.34664	1.27577	1.4175	5.38734e-13
MZB1	1.34231	1.27606	1.40856	8.87492e-15
ZBTB17	1.34091	1.26111	1.42071	1.69037e-09
SFRP1	1.34022	1.26187	1.41856	6.91547e-10
LEO1	1.34003	1.2427	1.43737	1.09878e-05
SMOC2	1.3398	1.2502	1.4294	4.55802e-07
CA9	1.33769	1.26377	1.4116	3.53444e-11
USP28	1.33763	1.24247	1.43279	6.06832e-06
NID1	1.33617	1.24179	1.43055	5.13859e-06
SIGLEC8	1.33245	1.24861	1.41629	5.68542e-08
LGALS4	1.33019	1.26499	1.39538	2.81381e-14
TFF2	1.32775	1.26854	1.38696	1.85591e-17
PTN	1.3261	1.25617	1.39603	7.45338e-12
MSLN	1.32548	1.2683	1.38266	1.32156e-18
CCL23	1.32377	1.2386	1.40893	3.15664e-07
REG1B	1.32107	1.26195	1.38018	7.74316e-17
NPL	1.31983	1.23549	1.40416	3.27749e-07
TFPI2	1.31834	1.25468	1.38201	5.14587e-14
SFTPA2	1.31832	1.25435	1.38229	7.33678e-14
KLK4	1.31757	1.26512	1.37002	1.92494e-21
CALCB	1.31748	1.23171	1.40325	8.63976e-07
TNFRSF8	1.31742	1.23802	1.39682	2.95011e-08
FGF23	1.31507	1.26122	1.36892	6.06826e-20
CXCL9	1.31306	1.26273	1.36339	8.07703e-23
CD163	1.30979	1.22696	1.39262	4.96876e-07
PTK7	1.30976	1.22405	1.39546	1.98008e-06
DDAH1	1.3066	1.22553	1.38768	2.95195e-07
TREM2	1.30653	1.24202	1.37103	1.31607e-12
CLEC6A	1.30224	1.22984	1.37464	2.54667e-09
REG3A	1.29869	1.24331	1.35406	6.509e-17
MAD1L1	1.29723	1.23505	1.35942	6.85994e-13
CTSB	1.29632	1.23053	1.3621	3.07387e-11
REG4	1.29428	1.22873	1.35982	3.56575e-11
C1QTNF1	1.29296	1.21268	1.37325	1.03639e-06
GRPEL1	1.28669	1.23084	1.34253	2.63327e-15
SCPEP1	1.28495	1.20673	1.36316	9.69614e-07
CEACAM8	1.28487	1.21223	1.3575	3.91933e-08
TNF	1.28259	1.21431	1.35086	2.62801e-09
POF1B	1.27778	1.19678	1.35877	8.73854e-06
CTSD	1.27591	1.20069	1.35114	6.33492e-07
PDCD1	1.27564	1.19551	1.35577	7.60129e-06
RARRES2	1.27537	1.20183	1.34891	2.62609e-07
PGLYRP1	1.27518	1.19338	1.35698	1.66945e-05
CD300LF	1.27511	1.2087	1.34153	2.14426e-09
CILP	1.27318	1.197	1.34936	1.50817e-06
TPP1	1.27041	1.19892	1.34189	1.551e-07
GGT1	1.26808	1.19968	1.33647	2.91929e-08
BST2	1.26298	1.19953	1.32643	1.60604e-09
DPY30	1.26283	1.20321	1.32244	4.94587e-11
SIRPB1	1.26212	1.18581	1.33844	6.55161e-06
IL6	1.25632	1.21849	1.29415	8.7811e-29
VEGFA	1.25485	1.19241	1.31729	3.01684e-09
SNRPB2	1.25173	1.1836	1.31986	3.07262e-07
LETM1	1.25151	1.17809	1.32492	6.14254e-06
NOS3	1.2463	1.18915	1.30346	1.26427e-10
MPO	1.24592	1.17197	1.31987	1.6401e-05
CXADR	1.24518	1.17426	1.31609	3.95546e-06
HMOX2	1.24234	1.17142	1.31326	5.85621e-06
CCL22	1.23772	1.17017	1.30528	1.77713e-06
MILR1	1.23513	1.16554	1.30471	7.911e-06
CCL7	1.23443	1.17868	1.29019	3.85291e-10
CXCL8	1.23422	1.18911	1.27934	1.77543e-16
SPINK4	1.23194	1.17856	1.28532	5.45932e-11
SLAMF8	1.23123	1.16365	1.29882	4.70295e-06
CXCL10	1.23067	1.18013	1.2812	2.40899e-12
ACE2	1.23026	1.16763	1.29289	2.58585e-07
MMP9	1.22937	1.16769	1.29106	1.55562e-07
GPR37	1.22622	1.17025	1.28219	2.69973e-09
CXCL13	1.22544	1.17955	1.27133	1.11486e-14
CGA	1.22376	1.16942	1.27809	9.49465e-10
VSIG2	1.21858	1.16174	1.27542	2.72328e-08
GPRC5C	1.21743	1.1522	1.28265	9.87696e-06
CHI3L1	1.21485	1.17336	1.25634	1.09899e-16
RRM2	1.21237	1.15222	1.27251	1.0154e-06
SFTPD	1.21121	1.15617	1.26624	2.57618e-08
LTBP3	1.21062	1.14672	1.27453	1.3344e-05
IL22	1.20639	1.15327	1.25951	1.2874e-08
SFTPA1	1.20405	1.1471	1.261	4.80828e-07
BPIFB1	1.20132	1.14829	1.25435	3.5192e-08
VAMP5	1.20046	1.14199	1.25893	2.64755e-06
REN	1.20005	1.15857	1.24154	2.02772e-14
ADIPOQ	1.19893	1.14133	1.25652	1.93691e-06
LTA4H	1.1988	1.13849	1.25911	1.10648e-05
CALCA	1.1971	1.14499	1.2492	3.83384e-08
CLEC4D	1.19657	1.13915	1.25398	2.62012e-06
PLA2G2A	1.19398	1.13627	1.25169	5.04088e-06
CCL3	1.18868	1.14186	1.23551	1.36082e-09
TFF1	1.1878	1.14396	1.23163	4.13587e-11
MMP8	1.18766	1.13871	1.23661	1.66911e-08
NTproBNP	1.17896	1.14839	1.20953	1.39877e-22
ADGRG1	1.17841	1.13696	1.21985	2.40863e-11
FCRLB	1.1756	1.12622	1.22498	3.9357e-07
CXCL11	1.16775	1.12334	1.21215	2.2299e-08
IL19	1.15806	1.11226	1.20385	9.83546e-07
EPO	1.15502	1.1111	1.19894	3.68487e-07
CCL20	1.15154	1.11411	1.18896	4.30182e-10
GP2	1.1404	1.09939	1.18141	9.95572e-07
CCL17	1.1369	1.09669	1.1771	1.16298e-06
IGFBP1	1.13668	1.10571	1.16764	1.48685e-12
AGR2	1.13046	1.09726	1.16365	1.30711e-09
INSL5	1.1286	1.08825	1.16895	1.22095e-05
FABP1	1.12597	1.08788	1.16406	3.00709e-06
FGF21	1.12166	1.09136	1.15197	3.28203e-10
ALPP	1.10491	1.0729	1.13692	2.93209e-06
NPPB	1.10015	1.07338	1.12693	8.21203e-09
SSC4D	0.888563	0.855863	0.921263	4.15195e-09
UMOD	0.820624	0.754286	0.886961	1.51392e-05
CEACAM16	0.798739	0.747786	0.849691	1.57814e-14
HPGDS	0.73216	0.634332	0.829987	1.22735e-06
KITLG	0.722697	0.632178	0.813217	5.93657e-09
BCAN	0.699776	0.598328	0.801223	1.5464e-08
TTR	0.628115	0.481208	0.775022	1.6022e-06
CLEC3B	0.590732	0.437956	0.743508	4.21791e-08

## Sheet: Supplementary Table 7
Supplementary Table 7. Statistically significant Cox PH associations between measured proteins and all-cause mortality within 5 years, adjusted for sex, age, BMI, chronic condition count, lifestyle and socioeonomic covariates.
Only associations with Bonferroni-corrected p value < 1.71 × 10−5 were retained.
HR = hazard ratio, LCI = lower confidence interval, UCI = upper confidence interval.
Protein	HR	LCI	UCI	P Value
SERPINA1	5.47019	4.92883	6.01156	2.22665e-06
PLAUR	4.45263	4.26237	4.64289	5.96719e-50
SERPINA3	4.39481	4.12942	4.66021	2.33048e-24
CRIM1	4.33123	4.05231	4.61016	2.04644e-21
DDR1	4.28697	4.06372	4.51021	6.22821e-34
LTBP2	4.23337	4.0855	4.38124	4.3942e-78
ALCAM	4.14996	3.84738	4.45255	8.82418e-17
SEZ6L2	4.05534	3.84141	4.26928	3.39386e-34
YAP1	3.85293	3.66069	4.04518	1.44842e-39
ADM	3.84299	3.5938	4.09218	9.78724e-23
COL18A1	3.69645	3.44031	3.95258	4.25865e-20
SPINT1	3.61085	3.45952	3.76217	1.23673e-58
CSF1	3.55711	3.34501	3.76921	2.73231e-28
LMNB2	3.50693	3.33039	3.68346	1.19731e-40
GFRA1	3.45251	3.25788	3.64713	2.85016e-32
FSTL1	3.41344	3.16582	3.66106	7.39184e-19
SCGB3A1	3.29784	3.06821	3.52748	6.7576e-21
EDN1	3.23146	3.03414	3.42879	6.65314e-28
LRG1	3.18815	2.96737	3.40894	2.2113e-21
OSMR	3.15474	2.87086	3.43861	6.25905e-12
ROBO2	3.15383	2.90676	3.4009	2.363e-16
PGF	3.07049	2.90772	3.23326	4.04276e-38
EDA2R	3.02502	2.8882	3.16183	3.62227e-53
EFNA1	2.89162	2.70179	3.08145	1.67062e-24
OCLN	2.87499	2.77131	2.97867	3.32432e-85
IL6ST	2.87457	2.53907	3.21006	2.00871e-06
DTX3	2.87414	2.64975	3.09853	8.52856e-17
WFDC2	2.86212	2.74872	2.97553	2.41684e-70
SPON2	2.79642	2.63087	2.96197	1.23339e-30
TNFRSF1A	2.76335	2.58466	2.94204	2.11036e-25
GDF15	2.75102	2.67354	2.8285	4.57433e-141
IL1R1	2.74411	2.50229	2.98592	8.13961e-13
HGF	2.73856	2.59387	2.88324	6.12026e-39
TNFSF13B	2.73131	2.59643	2.86619	8.04373e-45
BCAM	2.7066	2.5203	2.8929	3.2723e-22
NECTIN2	2.66845	2.48068	2.85623	3.64049e-21
TNFRSF12A	2.65386	2.50863	2.79908	3.68856e-36
LTBR	2.62884	2.43836	2.81932	7.68555e-20
FSTL3	2.62426	2.4584	2.79013	1.20842e-26
TIMP1	2.61662	2.45683	2.77641	1.15592e-28
CD80	2.59808	2.44	2.75615	7.21032e-29
SPON1	2.59639	2.47652	2.71626	2.1089e-51
EPHB4	2.59614	2.37777	2.81451	3.21404e-14
CTHRC1	2.58514	2.38747	2.78281	1.34658e-17
TNFRSF11B	2.58286	2.39363	2.7721	2.47971e-19
CKAP4	2.58171	2.43375	2.72967	9.73485e-33
GOLM2	2.57614	2.32415	2.82813	5.35077e-10
GRN	2.57413	2.34171	2.80655	4.49879e-12
FBLN2	2.56237	2.374	2.75073	3.5997e-19
COLEC12	2.55718	2.3432	2.77115	2.31974e-14
COL6A3	2.55212	2.40041	2.70384	2.93428e-30
ORM1	2.54715	2.23628	2.85801	1.09313e-05
AREG	2.54628	2.44545	2.64711	2.70244e-70
CTSL	2.53928	2.29926	2.7793	8.0074e-11
SEPTIN8	2.52498	2.38603	2.66393	1.51757e-35
NECTIN4	2.51825	2.35625	2.68026	1.60621e-25
RNASE1	2.51812	2.29637	2.73986	9.53631e-13
ICAM1	2.50948	2.32875	2.69021	5.53726e-20
FOLR1	2.50109	2.32593	2.67626	3.18397e-21
FGFR2	2.49538	2.23517	2.75559	1.65129e-08
BMPER	2.4889	2.27203	2.70576	4.98353e-13
ANGPT2	2.48651	2.3479	2.62511	1.68593e-34
DLL1	2.4839	2.28637	2.68143	5.10086e-16
NBL1	2.47129	2.25183	2.69074	1.88436e-12
RELT	2.46396	2.27135	2.65657	1.29967e-16
CANT1	2.45632	2.16044	2.7522	7.67876e-06
TNFSF13	2.45585	2.23261	2.67908	8.91501e-12
NPC2	2.43292	2.31342	2.55243	1.06825e-44
SHISA5	2.42518	2.29563	2.55473	1.6901e-37
PLA2G15	2.41521	2.20025	2.63017	2.61836e-12
LGALS9	2.4137	2.23477	2.59263	1.40641e-18
IGF2R	2.37733	2.11992	2.63473	1.25014e-07
RNASET2	2.37672	2.16577	2.58766	2.54215e-12
PIGR	2.37308	2.22572	2.52043	4.10058e-27
THBS2	2.36787	2.24933	2.4864	1.24945e-42
CD74	2.36379	2.19952	2.52805	2.96362e-21
ROBO1	2.35422	2.12482	2.58362	7.48003e-10
NFASC	2.34908	2.14837	2.5498	2.17502e-13
IGFBPL1	2.33962	2.18167	2.49756	1.51578e-22
TCOF1	2.33037	2.18048	2.48026	5.52259e-25
TXNDC15	2.31716	2.09418	2.54014	4.39616e-10
RSPO3	2.30125	2.10049	2.50202	1.18346e-12
ACVRL1	2.29308	2.07583	2.51033	2.05182e-10
ADAMTSL2	2.29256	2.1258	2.45933	5.31721e-19
EFEMP1	2.28205	2.09974	2.46437	2.13373e-15
SCARF2	2.27896	2.08263	2.47528	5.76107e-13
CPXM2	2.27674	2.04997	2.50352	3.36158e-09
C7	2.27273	2.088	2.45746	8.81069e-15
CEACAM1	2.27263	2.00026	2.54501	1.01346e-05
GIPC2	2.2688	2.07369	2.46391	5.46575e-13
ASGR2	2.25781	2.02446	2.49116	2.30351e-08
CHRDL1	2.25746	2.06817	2.44675	9.99008e-14
TNFRSF14	2.25745	2.07016	2.44474	4.61419e-14
PALM2	2.24842	2.11289	2.38394	3.01578e-28
MAMDC2	2.2377	2.07468	2.40072	1.03041e-18
CST3	2.23671	2.03997	2.43345	3.08764e-12
EPHA2	2.2185	2.06844	2.36855	6.63876e-22
PRSS8	2.21625	2.07548	2.35702	4.54992e-25
PSAP	2.20533	2.05351	2.35716	5.21753e-21
PLXNB2	2.2012	1.96345	2.43894	2.27182e-07
NPDC1	2.20009	2.0351	2.36508	2.17362e-17
AGRN	2.18544	2.02973	2.34114	2.18013e-19
SDC1	2.18337	2.06074	2.30601	2.78558e-32
IGFBP7	2.18056	2.05559	2.30552	6.47537e-31
CHCHD10	2.18005	2.04941	2.3107	4.08565e-28
RBFOX3	2.17837	2.09275	2.26398	1.34192e-67
B4GALT1	2.17235	1.95819	2.38651	3.63074e-09
HSPG2	2.16327	1.96721	2.35933	3.56018e-11
CLEC5A	2.16008	1.9714	2.34876	3.62133e-12
IL18BP	2.15891	1.98021	2.33761	9.16249e-14
MRC1	2.15794	1.94113	2.37476	1.04243e-08
NRP2	2.14996	1.96092	2.339	6.06993e-12
MFAP4	2.13506	1.94593	2.3242	1.11911e-11
CHCHD6	2.13371	1.99527	2.27214	2.14208e-23
CD302	2.12944	1.94794	2.31095	9.59179e-13
ITGA5	2.12733	1.88634	2.36832	2.41584e-06
HYAL1	2.12345	1.88692	2.35997	1.27505e-06
COL4A1	2.1201	1.98807	2.25213	1.96209e-25
NT5C1A	2.11733	2.00101	2.23364	3.66952e-33
SPP1	2.11186	1.98837	2.23536	5.24368e-29
MATN2	2.11026	1.90705	2.31348	1.71922e-09
PIK3IP1	2.10857	1.90947	2.30767	6.05139e-10
THY1	2.10202	1.89604	2.308	4.55209e-09
ELN	2.10182	1.92712	2.27651	2.27899e-13
VCAN	2.09634	1.89651	2.29617	1.12784e-09
RNF149	2.09206	1.92226	2.26186	4.63042e-14
ST6GAL1	2.09038	1.93813	2.24262	6.56821e-18
IL10RB	2.08761	1.92065	2.25457	1.63437e-14
HAVCR2	2.0855	1.92412	2.24688	1.27803e-15
SRPX	2.0731	1.89056	2.25564	1.44634e-11
TNFRSF4	2.05882	1.9182	2.19945	2.30159e-20
IGFBP4	2.04632	1.93467	2.15798	9.02358e-33
DCTPP1	2.04038	1.8531	2.22765	2.45715e-10
NCR3LG1	2.03913	1.85962	2.21865	2.12394e-11
SPINK1	2.03796	1.91937	2.15655	1.69453e-28
MMP12	2.03515	1.93491	2.13538	1.99828e-40
NEFL	2.03279	1.93405	2.13152	1.41761e-41
TNFRSF21	2.03171	1.81808	2.24534	2.2843e-07
ITGBL1	2.00328	1.8724	2.13416	6.87349e-22
IGF1R	2.00055	1.78012	2.22099	2.04857e-06
VCAM1	1.99989	1.79495	2.20484	9.90177e-08
OSCAR	1.99873	1.81625	2.1812	2.97208e-10
CD300C	1.99433	1.82186	2.1668	1.26492e-11
GALNT5	1.99187	1.77466	2.20908	1.47028e-06
LYPD3	1.99179	1.82525	2.15833	1.48369e-12
EBI3	1.98928	1.80167	2.17689	1.95698e-09
EPS8L2	1.98892	1.81193	2.16591	7.72414e-11
ANGPTL1	1.98714	1.78437	2.18991	9.2958e-08
SMOC1	1.9791	1.80457	2.15363	5.17614e-11
AOC3	1.97787	1.78129	2.17445	3.0495e-08
NRP1	1.96833	1.75598	2.18068	1.19429e-06
ADAM12	1.96831	1.83863	2.09799	4.02557e-21
IFI30	1.962	1.81628	2.10773	3.63786e-16
CLEC14A	1.96196	1.77936	2.14455	1.36575e-09
CD300E	1.95266	1.81286	2.09246	1.88539e-17
CD274	1.95028	1.79714	2.10343	3.62646e-14
PTPRZ1	1.94966	1.75434	2.14497	6.08088e-08
NRCAM	1.94946	1.75302	2.14591	7.95657e-08
FLT3LG	1.94784	1.77538	2.1203	1.02971e-10
MMP7	1.94633	1.81553	2.07713	5.50038e-20
WNT9A	1.93258	1.74215	2.123	3.47468e-08
CD276	1.93203	1.76272	2.10133	7.16604e-11
VSIG4	1.9301	1.79226	2.06794	2.54913e-17
EFNA4	1.92976	1.75634	2.10319	3.1759e-10
CCN4	1.92685	1.78319	2.07052	1.05607e-15
CCN3	1.92324	1.75845	2.08803	2.1372e-11
BAMBI	1.92293	1.73849	2.10737	1.0792e-08
CD300A	1.92163	1.71591	2.12735	1.42044e-06
DSC2	1.91883	1.76994	2.06772	2.78699e-14
TNFRSF10A	1.91496	1.7889	2.04101	1.58165e-20
ULBP2	1.90651	1.7576	2.05542	5.85372e-14
TNFRSF19	1.90452	1.73276	2.07628	5.71458e-10
DTNB	1.90394	1.7809	2.02697	3.18913e-21
WARS	1.89907	1.73133	2.06681	1.94637e-10
PPL	1.896	1.74645	2.04555	1.48588e-13
CEACAM6	1.89509	1.82009	1.97009	3.45096e-59
SERPINA11	1.87571	1.71787	2.03355	1.66039e-11
COL5A1	1.87414	1.74353	2.00475	1.23978e-17
ITIH3	1.87059	1.70084	2.04034	1.39875e-09
FGA	1.86921	1.68165	2.05676	1.83391e-07
FGL1	1.86476	1.7702	1.95932	1.07149e-34
PCDH17	1.86314	1.70558	2.0207	2.88059e-11
ICAM5	1.85847	1.7287	1.98823	2.30586e-17
LILRB2	1.84	1.65341	2.02659	4.38371e-07
CD83	1.83508	1.66859	2.00158	2.59454e-09
LAMA4	1.83487	1.66252	2.00723	1.49248e-08
IL18R1	1.8347	1.65273	2.01667	1.83379e-07
CKB	1.83007	1.71953	1.94061	2.49873e-23
RNASE6	1.82594	1.69902	1.95286	4.16985e-17
TGFBR2	1.82473	1.65543	1.99402	9.71277e-09
SUSD2	1.82262	1.64527	1.99997	9.53617e-08
CRELD1	1.82003	1.6511	1.98896	1.07908e-08
SCARB2	1.8194	1.65385	1.98496	4.03202e-09
IGSF8	1.81217	1.62852	1.99582	6.48278e-07
LAYN	1.81197	1.65464	1.9693	3.81896e-10
PDIA3	1.80735	1.62444	1.99025	6.59716e-07
ITGB6	1.80645	1.60745	2.00546	1.67191e-05
KRT19	1.80636	1.73203	1.88069	2.40443e-51
HLA.E	1.8045	1.60979	1.99921	8.21975e-06
LGALS1	1.80049	1.62268	1.97829	2.63382e-07
LAIR1	1.79883	1.67651	1.92115	1.47508e-17
TGFB1	1.79831	1.64569	1.95093	1.40796e-10
LAMP3	1.79121	1.67888	1.90354	7.81168e-21
ANGPTL4	1.79007	1.65243	1.92771	3.26718e-13
PVR	1.78974	1.63751	1.94198	1.94874e-10
TNFRSF11A	1.77803	1.62966	1.92639	8.45434e-11
MSR1	1.77719	1.64429	1.91008	6.51827e-14
FUT3	1.76729	1.63986	1.89471	5.75288e-15
IL15	1.76379	1.59896	1.92862	4.37661e-08
IL1RL1	1.76317	1.6299	1.89643	2.15208e-13
IGSF3	1.75726	1.62613	1.88839	1.03976e-13
POSTN	1.75654	1.58891	1.92417	1.30961e-07
KLK11	1.75541	1.61305	1.89777	2.74123e-11
POLR2F	1.75133	1.62527	1.87739	8.64577e-15
IL2RA	1.75084	1.62538	1.8763	6.228e-15
CD27	1.75056	1.61288	1.88824	4.5838e-12
CSTB	1.74837	1.61093	1.88581	4.73158e-12
TFF3	1.74717	1.65153	1.84281	8.13712e-27
INHBB	1.74665	1.63168	1.86163	5.72716e-18
ADA2	1.74509	1.61511	1.87506	1.34353e-13
LILRB4	1.7447	1.61377	1.87564	2.32317e-13
WIF1	1.7445	1.57833	1.91066	1.52956e-07
CA12	1.74441	1.57361	1.9152	4.98618e-07
ESM1	1.73706	1.56557	1.90855	8.08134e-07
VWA1	1.73671	1.59012	1.8833	4.59439e-10
HAVCR1	1.73287	1.65308	1.81266	4.27995e-38
LRIG1	1.73101	1.55525	1.90677	2.74951e-06
LMOD1	1.73071	1.58444	1.87698	5.77882e-10
BCAT1	1.7307	1.55147	1.90992	5.80094e-06
CDH3	1.72834	1.56988	1.8868	3.81259e-08
IL4R	1.72288	1.59282	1.85293	7.11125e-13
CCL15	1.72139	1.59501	1.84776	1.06441e-13
GPKOW	1.71453	1.56676	1.8623	2.50889e-09
ANGPTL2	1.71069	1.56347	1.85791	2.57021e-09
SEL1L	1.70706	1.60225	1.81186	4.40449e-20
CEACAM5	1.70592	1.62793	1.78392	1.31961e-37
CXCL17	1.70454	1.58832	1.82077	6.9941e-16
IGFBP2	1.69777	1.59345	1.80209	7.71576e-20
CCDC80	1.68991	1.5367	1.84311	5.5932e-08
IMMT	1.68325	1.5723	1.79421	1.05665e-16
PLAU	1.68084	1.5546	1.80707	2.17524e-12
B2M	1.67999	1.5781	1.78189	5.47511e-20
CLEC1A	1.67955	1.50508	1.85402	1.66475e-05
MZB1	1.67413	1.56668	1.78158	1.59935e-17
CDH2	1.66797	1.499	1.83693	8.58528e-06
CLSTN2	1.66147	1.53139	1.79154	5.85797e-11
SIGLEC8	1.6596	1.52062	1.79858	2.64339e-09
HSPB6	1.65872	1.51242	1.80501	3.51008e-08
EFHD1	1.65722	1.50599	1.80844	1.71044e-07
OGN	1.65671	1.5203	1.79312	1.18401e-09
SIGLEC1	1.6535	1.51808	1.78893	9.86372e-10
NPL	1.64701	1.51031	1.78371	2.45644e-09
NUCB2	1.64393	1.48021	1.80765	7.76829e-06
IGLC2	1.63963	1.47612	1.80314	8.98275e-06
TIMP4	1.63884	1.50102	1.77665	6.22572e-09
SORCS2	1.63876	1.47796	1.79956	5.0633e-06
HIP1R	1.6366	1.55239	1.7208	5.71241e-27
TNC	1.63576	1.51317	1.75835	1.04999e-11
TNFRSF8	1.6335	1.50926	1.75774	2.86348e-11
GDNF	1.63255	1.49138	1.77372	2.94923e-08
DPP10	1.6292	1.49026	1.76813	1.67934e-08
ACTA2	1.62787	1.52119	1.73455	1.01148e-15
TGFA	1.62642	1.51172	1.74112	2.76653e-13
PTK7	1.62573	1.47994	1.77151	1.87502e-07
ZBTB17	1.62355	1.51407	1.73303	1.19439e-14
PRSS22	1.61669	1.5	1.73339	2.07958e-12
LGALS4	1.61456	1.51034	1.71877	6.04391e-16
CD79B	1.61248	1.49589	1.72907	2.79434e-12
STC1	1.6111	1.48645	1.73575	1.87636e-10
NID1	1.60476	1.44903	1.76049	7.68793e-06
CDCP1	1.60247	1.50021	1.70472	4.63982e-16
CD14	1.59536	1.46319	1.72753	1.25628e-08
LRRC25	1.59169	1.4402	1.74317	5.28511e-06
GM2A	1.58595	1.47901	1.69288	8.28571e-14
ATRAID	1.58439	1.44617	1.72261	1.97135e-07
CCL23	1.58298	1.44169	1.72427	5.46281e-07
SMOC2	1.5811	1.43504	1.72717	2.29815e-06
SFTPA2	1.58076	1.48212	1.6794	2.66633e-16
SCARF1	1.57313	1.42671	1.71956	3.85533e-06
C9	1.57064	1.4408	1.70048	2.74135e-08
SCPEP1	1.56417	1.43701	1.69132	1.5665e-08
BTN3A2	1.56376	1.42109	1.70642	2.37269e-06
DDAH1	1.56185	1.43397	1.68973	2.40938e-08
DPY30	1.55821	1.47174	1.64469	2.59031e-20
TNFRSF9	1.55713	1.44152	1.67273	1.74911e-10
POF1B	1.55535	1.43664	1.67406	8.85665e-10
TNFRSF1B	1.55297	1.45531	1.65063	2.94521e-15
MSLN	1.55276	1.46081	1.64471	1.92371e-17
CA9	1.55163	1.43515	1.66811	4.2112e-10
GRPEL1	1.54921	1.46441	1.63401	1.33996e-20
CD163	1.5439	1.40904	1.67877	8.04491e-07
FABP4	1.5403	1.42532	1.65528	5.22013e-10
MDK	1.54027	1.44797	1.63258	1.3504e-16
LEO1	1.53719	1.40744	1.66694	2.42392e-07
BRK1	1.53626	1.40813	1.6644	1.49032e-07
NPTX1	1.53129	1.39007	1.6725	9.73169e-06
CILP	1.52973	1.40234	1.65712	1.79196e-07
REG1A	1.52781	1.4223	1.63332	1.00577e-11
KLK4	1.52522	1.44588	1.60455	5.31678e-22
PTN	1.52329	1.40955	1.63702	1.19144e-09
MAD1L1	1.52001	1.43663	1.6034	2.15057e-19
PDCD1	1.51691	1.39015	1.64368	3.42521e-07
CCL14	1.51469	1.38362	1.64576	1.55446e-06
FABP3	1.51374	1.40539	1.62209	1.86741e-10
TNFRSF13B	1.513	1.38422	1.64177	8.53146e-07
SLAMF8	1.51071	1.39691	1.6245	3.47468e-09
REG3A	1.51039	1.42307	1.59772	6.21466e-17
C1QTNF1	1.50748	1.37941	1.63556	9.80443e-07
CD300LF	1.50706	1.39147	1.62265	1.029e-08
REG4	1.50493	1.3942	1.61565	1.3522e-09
RARRES2	1.49354	1.38043	1.60664	1.05382e-08
ADAMTS16	1.49045	1.37998	1.60091	4.17901e-09
BST2	1.48976	1.39595	1.58357	2.38957e-13
SIAE	1.48526	1.35236	1.61817	1.5797e-05
COL24A1	1.48353	1.35889	1.60817	1.6232e-06
KLK14	1.48274	1.35187	1.61361	1.06544e-05
CXCL9	1.4824	1.40468	1.56013	9.27843e-20
TNFRSF6B	1.48135	1.3901	1.5726	9.23923e-14
TFF2	1.4793	1.38292	1.57567	4.87647e-12
TNFRSF10B	1.47747	1.41719	1.53775	1.92693e-33
REG1B	1.47151	1.37862	1.56439	1.05296e-12
TFPI2	1.47101	1.38415	1.55787	8.92208e-15
LBP	1.46784	1.36379	1.57189	1.41609e-09
CLEC6A	1.46668	1.34586	1.5875	1.51407e-06
LETM1	1.46598	1.35318	1.57879	8.76999e-08
MAP2	1.46004	1.33347	1.58662	1.34595e-05
CTSB	1.44333	1.33708	1.54957	3.76482e-08
MUC13	1.44228	1.33427	1.55029	8.78813e-08
TPP1	1.44132	1.32905	1.55359	5.10527e-07
TREM2	1.43969	1.33215	1.54723	9.02508e-08
PRG2	1.43404	1.3128	1.55528	1.63764e-05
MTUS1	1.43309	1.33584	1.53033	1.19443e-09
RRM2	1.43215	1.35187	1.51242	5.21578e-15
FGF23	1.42606	1.34325	1.50887	1.29865e-13
ENAH	1.42579	1.30648	1.54511	1.64533e-05
CCL7	1.42293	1.34041	1.50545	1.57639e-13
GGT1	1.41566	1.30583	1.52549	1.61314e-06
TNF	1.41557	1.3113	1.51983	1.87965e-07
GCHFR	1.41141	1.30851	1.51432	1.53318e-07
ACE2	1.40421	1.3034	1.50501	1.19343e-07
GPR37	1.40337	1.30988	1.49686	3.53018e-09
NOS3	1.40008	1.31566	1.48451	1.63116e-11
SNRPB2	1.39388	1.30065	1.48711	8.5093e-09
HMOX2	1.38855	1.28008	1.49702	8.75562e-06
GPRC5C	1.38196	1.28295	1.48097	4.41424e-07
LTA4H	1.38177	1.28639	1.47715	8.84141e-08
IL6	1.37945	1.32465	1.43424	3.56059e-27
SPINK4	1.37928	1.29333	1.46522	6.54682e-10
PRSS2	1.37811	1.27958	1.47665	5.18104e-07
TPR	1.36964	1.27236	1.46692	6.80679e-07
VEGFA	1.36687	1.26552	1.46822	4.38299e-06
CXCL13	1.36555	1.30379	1.42731	1.37122e-19
LTBP3	1.36244	1.26473	1.46014	1.60699e-06
BPIFB1	1.35563	1.26498	1.44628	1.38502e-07
CXCL10	1.35562	1.2765	1.43473	1.39515e-10
IL1RN	1.35466	1.25286	1.45647	1.48451e-05
OXCT1	1.35223	1.26193	1.44253	1.68234e-07
LPCAT2	1.34718	1.2469	1.44745	1.66619e-05
VSIG2	1.33943	1.24708	1.43179	1.6265e-06
ADIPOQ	1.3387	1.24257	1.43483	7.94079e-06
BCL2	1.33492	1.24346	1.42639	1.75039e-06
CHI3L1	1.32955	1.26269	1.39641	1.99004e-13
MMP8	1.32532	1.24607	1.40457	9.52941e-09
NTproBNP	1.31857	1.26937	1.36776	9.12128e-25
SERPINB8	1.30998	1.2223	1.39765	4.60482e-06
CALCA	1.30823	1.22704	1.38941	2.56742e-07
ADGRG1	1.30812	1.24337	1.37287	1.24613e-12
EPPK1	1.3068	1.22391	1.3897	7.30098e-07
BAIAP2	1.30168	1.2129	1.39046	1.70742e-05
TMSB10	1.30002	1.21663	1.3834	2.02531e-06
CXCL8	1.29858	1.22882	1.36835	6.22393e-10
CCL20	1.29448	1.23914	1.34983	1.81312e-16
TFF1	1.29244	1.22279	1.36209	1.52354e-09
KRT18	1.28904	1.22077	1.35731	9.10119e-10
CCL3	1.28874	1.22394	1.35353	4.89048e-11
IL19	1.28861	1.21494	1.36228	4.43114e-08
REN	1.28523	1.21725	1.35322	1.36011e-09
ECHS1	1.28023	1.21369	1.34677	9.95699e-10
EPO	1.27442	1.20815	1.34069	2.15561e-09
FCRLB	1.27373	1.19995	1.3475	3.77924e-07
CXCL11	1.26269	1.19335	1.33202	1.25496e-07
IL17C	1.26157	1.18672	1.33642	3.40446e-06
AGR2	1.25896	1.20241	1.31552	4.2313e-12
MECR	1.25101	1.17988	1.32214	1.98402e-06
CHGA	1.24106	1.17953	1.30259	1.75523e-08
CCL17	1.23329	1.16716	1.29942	1.49951e-06
INSL5	1.22676	1.16195	1.29156	1.85223e-06
GP2	1.22534	1.15984	1.29084	3.47941e-06
IGFBP1	1.21419	1.163	1.26539	3.16213e-10
FGF21	1.17731	1.12754	1.22709	3.76284e-07
NPPB	1.17667	1.13129	1.22206	6.20806e-09
GAST	1.15467	1.11121	1.19813	2.57269e-07
TNFSF11	0.726572	0.625808	0.827336	1.51498e-06
WFIKKN1	0.712629	0.598911	0.826347	1.5288e-05
CA6	0.706474	0.610979	0.801969	2.89295e-09
FGFBP2	0.631894	0.493919	0.769868	2.03986e-07
BCAN	0.594321	0.428875	0.759767	2.06517e-06
TTR	0.449555	0.21411	0.684999	8.2327e-08
SELENOP	0.431097	0.148298	0.713895	1.6006e-05
CLEC3B	0.415793	0.178812	0.652774	1.14508e-09
EGFR	0.348513	0.00291638	0.69411	6.5872e-06

## Sheet: Supplementary Table 8
Supplementary Table 8. Statistically significant Cox PH associations between measured proteins and disease-specific mortality within 10 years, adjusted for sex, age, BMI, chronic condition count, lifestyle and socioeonomic covariates.
Only associations with Bonferroni-corrected p value < 1.71 × 10−5 were retained.
HR = hazard ratio, LCI = lower confidence interval, UCI = upper confidence interval.
"Other" corresponds to all non cancer or cardiovascular causes of death.
Protein	HR	LCI	UCI	P Value	Disease
CRIM1	6.09471	5.73973	6.44969	5.46215e-20	Cardiovascular
ADM	6.07009	5.73578	6.4044	1.1618e-22	Cardiovascular
YAP1	5.15372	4.91978	5.38766	1.75536e-39	Cardiovascular
LTBP2	4.26119	4.06575	4.45663	2.06753e-44	Cardiovascular
EDN1	4.22998	3.98473	4.47523	2.85426e-27	Cardiovascular
COL18A1	4.21157	3.88023	4.54292	5.2921e-14	Cardiovascular
OSMR	4.06903	3.70818	4.42989	7.24559e-11	Cardiovascular
ACVRL1	4.00933	3.75476	4.26391	3.26898e-23	Cardiovascular
DTX3	3.95796	3.6915	4.22441	1.31957e-20	Cardiovascular
PLAUR	3.9459	3.69903	4.19278	3.43705e-24	Cardiovascular
EFNA1	3.85523	3.62436	4.0861	6.39831e-27	Cardiovascular
FSTL1	3.79754	3.47735	4.11772	9.13748e-13	Cardiovascular
RSPO3	3.59369	3.35465	3.83273	2.84187e-22	Cardiovascular
COLEC12	3.57614	3.30834	3.84394	3.20041e-17	Cardiovascular
RELT	3.48453	3.2511	3.71797	3.06663e-22	Cardiovascular
CLMP	3.48105	3.15842	3.80368	1.02671e-10	Cardiovascular
RNASE1	3.48031	3.22743	3.73319	1.22569e-18	Cardiovascular
TNFSF13	3.47679	3.19113	3.76245	3.58952e-14	Cardiovascular
PGF	3.4337	3.22444	3.64296	2.03953e-27	Cardiovascular
CSF1	3.42514	3.14597	3.70431	1.58785e-14	Cardiovascular
AOC3	3.41864	3.17351	3.66377	2.46967e-19	Cardiovascular
HSPG2	3.39657	3.16656	3.62657	5.86915e-22	Cardiovascular
CLEC14A	3.38593	3.16619	3.60566	4.23862e-24	Cardiovascular
NBL1	3.38539	3.1079	3.66289	2.07055e-14	Cardiovascular
CD99	3.38479	3.02547	3.74411	8.49254e-08	Cardiovascular
CST3	3.36435	3.12291	3.60579	2.02171e-19	Cardiovascular
TNFRSF1A	3.28549	3.06504	3.50594	1.12583e-22	Cardiovascular
LMNB2	3.24974	2.99955	3.49994	7.69186e-17	Cardiovascular
SPON2	3.24768	3.03343	3.46194	1.30674e-23	Cardiovascular
CD302	3.22084	3.01208	3.42961	1.3713e-24	Cardiovascular
FAM3C	3.19948	2.95473	3.44424	3.61305e-17	Cardiovascular
GGT5	3.1507	2.87062	3.43079	2.82058e-12	Cardiovascular
IL1R1	3.14817	2.85351	3.44283	6.93712e-11	Cardiovascular
GIPC2	3.14104	2.90248	3.37959	1.53462e-17	Cardiovascular
SEPTIN8	3.13748	2.98156	3.29341	2.22907e-43	Cardiovascular
FSTL3	3.1343	2.92762	3.34097	6.92709e-24	Cardiovascular
NECTIN2	3.08239	2.84851	3.31627	1.15365e-17	Cardiovascular
TNFRSF12A	3.05503	2.86867	3.2414	2.18293e-28	Cardiovascular
PIK3IP1	3.05501	2.82222	3.2878	1.54947e-17	Cardiovascular
EDA2R	3.03678	2.85883	3.21474	5.94106e-31	Cardiovascular
CD59	2.99264	2.72363	3.26165	4.04675e-12	Cardiovascular
NRP1	2.97977	2.71046	3.24907	5.59606e-12	Cardiovascular
WNT9A	2.97843	2.76781	3.18905	9.05582e-21	Cardiovascular
EFEMP1	2.95496	2.72514	3.18477	7.1589e-17	Cardiovascular
NPDC1	2.93692	2.74066	3.13318	1.56435e-23	Cardiovascular
COL6A3	2.8989	2.70787	3.08993	2.69301e-24	Cardiovascular
CTSL	2.89258	2.58223	3.20293	5.75608e-08	Cardiovascular
RNASET2	2.85741	2.58646	3.12836	8.98806e-11	Cardiovascular
CPXM2	2.84878	2.57015	3.12741	5.19885e-10	Cardiovascular
CYTL1	2.84394	2.52902	3.15886	2.26536e-07	Cardiovascular
EFNA4	2.84181	2.64309	3.04053	2.02319e-21	Cardiovascular
SCARF2	2.83878	2.60241	3.07515	1.47958e-14	Cardiovascular
ROBO2	2.83444	2.51338	3.15549	5.87533e-07	Cardiovascular
ANGPT2	2.83259	2.65944	3.00575	1.35537e-28	Cardiovascular
SEZ6L2	2.82906	2.51659	3.14153	2.00834e-07	Cardiovascular
SHISA5	2.82832	2.67684	2.97979	8.66372e-38	Cardiovascular
DDR1	2.82603	2.50641	3.14564	5.48582e-07	Cardiovascular
CTHRC1	2.82056	2.56776	3.07336	2.63288e-12	Cardiovascular
GFRA1	2.81213	2.55969	3.06457	2.89716e-12	Cardiovascular
CHRDL1	2.77663	2.5341	3.01916	4.50151e-13	Cardiovascular
OCLN	2.76861	2.62658	2.91064	2.15228e-41	Cardiovascular
BCAM	2.76522	2.546	2.98443	2.78181e-16	Cardiovascular
TIMP1	2.75896	2.5606	2.95731	3.35209e-20	Cardiovascular
MAMDC2	2.74066	2.54022	2.9411	1.8334e-19	Cardiovascular
LGALS9	2.73318	2.50056	2.9658	7.05015e-14	Cardiovascular
NCS1	2.72385	2.457	2.99069	5.35861e-10	Cardiovascular
EPHB4	2.71823	2.43048	3.00598	2.8199e-08	Cardiovascular
SCGB3A1	2.71545	2.40978	3.02112	4.37211e-07	Cardiovascular
WFDC2	2.70771	2.55806	2.85735	1.93966e-35	Cardiovascular
PIGR	2.69766	2.50895	2.88636	1.89972e-21	Cardiovascular
SCARB2	2.69083	2.49673	2.88493	4.65741e-20	Cardiovascular
CD99L2	2.67645	2.35943	2.99347	3.36128e-06	Cardiovascular
HLA.E	2.67618	2.43846	2.9139	1.40332e-12	Cardiovascular
LTBR	2.6615	2.41819	2.90481	9.1436e-12	Cardiovascular
LAYN	2.65637	2.46968	2.84307	3.22668e-21	Cardiovascular
NFASC	2.65439	2.40236	2.90642	9.20698e-11	Cardiovascular
CFD	2.65429	2.38472	2.92386	3.70088e-09	Cardiovascular
NPC2	2.65089	2.50237	2.7994	2.04088e-34	Cardiovascular
TNFRSF11B	2.63741	2.39166	2.88315	3.02134e-11	Cardiovascular
TNFRSF19	2.63489	2.43263	2.83714	1.77078e-17	Cardiovascular
CHCHD10	2.63323	2.47434	2.79212	2.04917e-29	Cardiovascular
IGFBPL1	2.63038	2.43441	2.82636	1.1502e-18	Cardiovascular
SPON1	2.61649	2.47936	2.75363	1.55016e-39	Cardiovascular
DLL1	2.5885	2.33439	2.84261	6.42734e-10	Cardiovascular
MATN2	2.58012	2.31771	2.84253	4.21714e-09	Cardiovascular
TNFRSF14	2.57005	2.34227	2.79782	1.33236e-12	Cardiovascular
MFAP4	2.55395	2.31293	2.79498	7.12847e-11	Cardiovascular
GRN	2.55245	2.24816	2.85674	4.61571e-06	Cardiovascular
ELN	2.54642	2.33508	2.75775	1.27601e-14	Cardiovascular
GDF15	2.5279	2.4119	2.64391	7.15176e-52	Cardiovascular
SPINT1	2.52228	2.28657	2.758	4.19857e-11	Cardiovascular
DCN	2.52003	2.21001	2.83005	1.49227e-05	Cardiovascular
AREG	2.5133	2.37076	2.65584	2.45367e-33	Cardiovascular
LIFR	2.50939	2.20801	2.81076	6.36854e-06	Cardiovascular
CKAP4	2.49928	2.30005	2.69851	5.923e-16	Cardiovascular
JAM2	2.49272	2.23251	2.75293	1.74726e-08	Cardiovascular
IGF1R	2.48092	2.206	2.75584	2.7128e-07	Cardiovascular
HGF	2.4699	2.26142	2.67838	5.5139e-14	Cardiovascular
BMPER	2.46631	2.18121	2.75142	1.58615e-06	Cardiovascular
ANGPTL4	2.46518	2.28345	2.64691	6.47994e-19	Cardiovascular
LMOD1	2.46244	2.31952	2.60537	1.29009e-31	Cardiovascular
PSAP	2.46051	2.27209	2.64893	2.19893e-17	Cardiovascular
AGRN	2.45455	2.25821	2.65089	9.1519e-16	Cardiovascular
PLXNB2	2.44397	2.14689	2.74105	1.08851e-05	Cardiovascular
SPINK1	2.43701	2.29453	2.57949	4.67488e-31	Cardiovascular
HSPB6	2.43439	2.25871	2.61007	9.34507e-20	Cardiovascular
ASGR2	2.43074	2.13262	2.72886	1.52682e-05	Cardiovascular
COL15A1	2.41727	2.14542	2.68912	5.74413e-07	Cardiovascular
IGFBP7	2.41501	2.26593	2.56409	1.32338e-27	Cardiovascular
IGFBP4	2.39849	2.26406	2.53292	8.50381e-34	Cardiovascular
VSIG4	2.38328	2.21157	2.555	1.06594e-19	Cardiovascular
B4GALT1	2.37923	2.10332	2.65514	2.1559e-06	Cardiovascular
FBLN2	2.37329	2.13288	2.6137	5.36402e-09	Cardiovascular
NRP2	2.37239	2.1415	2.60329	6.54289e-10	Cardiovascular
THY1	2.36052	2.09868	2.62235	3.74079e-07	Cardiovascular
ULBP2	2.35277	2.16618	2.53936	7.37832e-16	Cardiovascular
TNFRSF11A	2.34874	2.16881	2.52867	4.04466e-17	Cardiovascular
PDGFRA	2.34073	2.07675	2.6047	7.89779e-07	Cardiovascular
FOLR1	2.34	2.10791	2.57208	2.03942e-09	Cardiovascular
CSPG4	2.3274	2.07529	2.57952	1.49413e-07	Cardiovascular
GUCA2A	2.32674	2.12595	2.52754	4.8926e-13	Cardiovascular
RSPO1	2.3133	2.09756	2.52903	7.4276e-11	Cardiovascular
NT5C1A	2.31028	2.17241	2.44815	3.27604e-29	Cardiovascular
CD300E	2.29739	2.11692	2.47787	4.8584e-16	Cardiovascular
CLEC1A	2.28013	2.05789	2.50237	1.05509e-09	Cardiovascular
SMOC1	2.26371	2.04771	2.47971	3.58898e-10	Cardiovascular
CD274	2.25666	2.06904	2.44428	5.42366e-14	Cardiovascular
SCARA5	2.25652	2.00659	2.50644	5.08994e-07	Cardiovascular
PALM2	2.24641	2.07063	2.42219	5.28186e-16	Cardiovascular
EPHA2	2.23676	2.03722	2.4363	7.66214e-12	Cardiovascular
BAMBI	2.23655	2.00884	2.46426	1.24064e-08	Cardiovascular
ANGPTL1	2.23109	1.96462	2.49756	1.04361e-05	Cardiovascular
PENK	2.23024	2.0144	2.44608	9.46519e-10	Cardiovascular
DKK3	2.21212	1.94555	2.47869	1.5441e-05	Cardiovascular
DSC2	2.21161	2.03165	2.39158	1.57507e-14	Cardiovascular
ADAM9	2.20567	1.95557	2.45577	1.65628e-06	Cardiovascular
DTNB	2.19981	2.04449	2.35513	7.45247e-20	Cardiovascular
RBFOX3	2.19111	2.07306	2.30915	2.59806e-35	Cardiovascular
NME3	2.17136	1.91831	2.42441	5.56347e-06	Cardiovascular
ADAMTSL2	2.17042	1.95707	2.38377	3.17235e-09	Cardiovascular
C7	2.16712	1.931	2.40324	3.97734e-07	Cardiovascular
SORCS2	2.16287	1.96089	2.36486	2.07362e-10	Cardiovascular
CD74	2.15859	1.9365	2.38068	3.25877e-08	Cardiovascular
ESAM	2.14932	1.91212	2.38652	7.51187e-07	Cardiovascular
CCN3	2.14525	1.93761	2.35289	1.69727e-09	Cardiovascular
NUCB2	2.14353	1.93328	2.35378	3.43826e-09	Cardiovascular
VEGFD	2.1366	1.93283	2.34037	8.22504e-10	Cardiovascular
COL4A1	2.13267	1.97071	2.29464	1.44114e-16	Cardiovascular
TNFSF13B	2.11658	1.88441	2.34874	7.15255e-07	Cardiovascular
SRPX	2.09925	1.86509	2.3334	1.5717e-06	Cardiovascular
ITIH3	2.09881	1.8734	2.32422	3.34168e-07	Cardiovascular
EFHD1	2.09639	1.92614	2.26665	4.59349e-14	Cardiovascular
CLEC5A	2.09136	1.84394	2.33877	1.47777e-05	Cardiovascular
TNFRSF4	2.09111	1.90837	2.27386	7.39065e-12	Cardiovascular
ADAM12	2.08465	1.90748	2.26183	1.28966e-12	Cardiovascular
FAM3B	2.08358	1.85372	2.31344	1.12625e-06	Cardiovascular
FLT1	2.08229	1.84262	2.32196	5.81724e-06	Cardiovascular
TIMP4	2.07769	1.90841	2.24697	7.35316e-14	Cardiovascular
IL18BP	2.07015	1.83599	2.3043	3.28142e-06	Cardiovascular
LRP11	2.06878	1.86015	2.27742	2.48925e-08	Cardiovascular
IGSF8	2.06611	1.86015	2.27207	1.4574e-08	Cardiovascular
TFF3	2.06608	1.95981	2.17235	2.21008e-37	Cardiovascular
PTGDS	2.05837	1.84977	2.26696	3.42542e-08	Cardiovascular
THBS2	2.0574	1.89864	2.21615	1.53121e-15	Cardiovascular
SUSD2	2.05643	1.83483	2.27804	5.27729e-07	Cardiovascular
NECTIN4	2.05379	1.8381	2.26948	1.79581e-07	Cardiovascular
TAFA5	2.05374	1.85653	2.25095	2.48689e-09	Cardiovascular
OGN	2.05169	1.88349	2.21989	1.61769e-13	Cardiovascular
EFCAB14	2.05096	1.88872	2.2132	1.17875e-14	Cardiovascular
SCRG1	2.0486	1.82977	2.26743	3.88861e-07	Cardiovascular
ANG	2.04743	1.83337	2.26148	1.55464e-07	Cardiovascular
TGFBR2	2.0352	1.82666	2.24375	7.0393e-08	Cardiovascular
TCN2	2.03316	1.82211	2.24422	1.28557e-07	Cardiovascular
SMOC2	2.02586	1.85063	2.2011	8.37743e-12	Cardiovascular
ASGR1	2.02043	1.79212	2.24875	4.56046e-06	Cardiovascular
RNF149	2.01976	1.79502	2.24449	2.54974e-06	Cardiovascular
CD80	2.01771	1.7985	2.23692	1.01077e-06	Cardiovascular
ADGRB3	2.0132	1.78293	2.24346	7.54173e-06	Cardiovascular
HRC	2.01267	1.86511	2.16022	4.45281e-17	Cardiovascular
LGALS1	2.01007	1.78152	2.23862	6.22092e-06	Cardiovascular
NOTCH3	2.009	1.78786	2.23014	1.83117e-06	Cardiovascular
CCDC80	2.00645	1.81856	2.19435	1.09588e-09	Cardiovascular
IL10RB	2.00003	1.77461	2.22545	4.87284e-06	Cardiovascular
REG1A	1.99275	1.86874	2.11676	3.42846e-24	Cardiovascular
CCL11	1.99275	1.77258	2.21292	2.43469e-06	Cardiovascular
LAMA4	1.98611	1.76446	2.20776	3.78543e-06	Cardiovascular
RTBDN	1.98305	1.76356	2.20254	2.83934e-06	Cardiovascular
RNASE6	1.97863	1.8423	2.11497	2.96444e-19	Cardiovascular
TNFRSF10A	1.96444	1.812	2.11688	1.13844e-14	Cardiovascular
ICAM5	1.96217	1.80498	2.11936	1.2498e-13	Cardiovascular
MMP12	1.94909	1.81697	2.08121	1.20758e-19	Cardiovascular
CDNF	1.93979	1.7172	2.16238	1.57501e-05	Cardiovascular
LAIR1	1.93505	1.77993	2.09016	2.1425e-13	Cardiovascular
CD27	1.935	1.76068	2.10932	3.36683e-10	Cardiovascular
CHCHD6	1.93379	1.74973	2.11785	6.3518e-09	Cardiovascular
CKB	1.93265	1.79048	2.07482	3.05455e-16	Cardiovascular
CCN4	1.92363	1.73154	2.11572	7.19923e-08	Cardiovascular
CCL15	1.92355	1.76187	2.08522	6.36242e-12	Cardiovascular
CALB2	1.92051	1.71554	2.12547	1.2726e-06	Cardiovascular
MCAM	1.92013	1.70332	2.13693	1.07351e-05	Cardiovascular
FGF5	1.91264	1.70078	2.1245	5.77613e-06	Cardiovascular
INHBB	1.9116	1.76452	2.05868	1.72149e-14	Cardiovascular
LGALS4	1.91034	1.77949	2.04119	9.18514e-19	Cardiovascular
FABP3	1.90991	1.78681	2.03301	2.00355e-21	Cardiovascular
SERPINA11	1.90685	1.69858	2.11513	3.63453e-06	Cardiovascular
ATRAID	1.9057	1.7766	2.0348	3.6194e-19	Cardiovascular
HSPA2	1.89997	1.75086	2.04908	9.5223e-14	Cardiovascular
FABP4	1.89991	1.76047	2.03935	5.43196e-16	Cardiovascular
CXCL17	1.89912	1.75868	2.03955	1.02129e-15	Cardiovascular
CCL14	1.89724	1.75116	2.04332	2.48586e-14	Cardiovascular
CRIP2	1.89269	1.76008	2.0253	1.19808e-17	Cardiovascular
POLR2F	1.88472	1.72176	2.04767	7.23476e-11	Cardiovascular
IL15	1.88383	1.6723	2.09537	1.28623e-05	Cardiovascular
WIF1	1.88212	1.67002	2.09423	1.48743e-05	Cardiovascular
KLK11	1.8748	1.6962	2.05341	1.54807e-08	Cardiovascular
CD4	1.87211	1.6891	2.05512	5.45469e-08	Cardiovascular
CCN5	1.86665	1.66275	2.07056	5.77498e-06	Cardiovascular
SFRP1	1.86076	1.71699	2.00453	7.42102e-14	Cardiovascular
REG4	1.85609	1.71481	1.99737	2.76659e-14	Cardiovascular
PRSS8	1.8524	1.66667	2.03812	2.25332e-07	Cardiovascular
COL5A1	1.85046	1.67584	2.02508	1.43543e-08	Cardiovascular
CSTB	1.84657	1.6662	2.02694	7.73359e-08	Cardiovascular
B2M	1.84524	1.72569	1.96479	2.8548e-20	Cardiovascular
ACTA2	1.83566	1.71223	1.9591	1.51085e-18	Cardiovascular
ADA2	1.83512	1.66709	2.00315	4.14853e-09	Cardiovascular
TGFB1	1.83155	1.62994	2.03316	1.17384e-05	Cardiovascular
PILRA	1.83092	1.6347	2.02715	4.45983e-06	Cardiovascular
NEFL	1.82943	1.70564	1.95321	3.31476e-18	Cardiovascular
MMP7	1.82652	1.65882	1.99421	5.57155e-09	Cardiovascular
CLSTN2	1.80675	1.64381	1.9697	3.25616e-09	Cardiovascular
SPP1	1.80097	1.63813	1.96381	4.16617e-09	Cardiovascular
SEL1L	1.80096	1.66638	1.93555	3.07921e-14	Cardiovascular
LY96	1.79299	1.60552	1.98045	3.0036e-06	Cardiovascular
IGFBP2	1.78478	1.65073	1.91882	7.14832e-14	Cardiovascular
CD79B	1.77687	1.63007	1.92368	4.82878e-11	Cardiovascular
ITGBL1	1.76809	1.59728	1.9389	1.80182e-07	Cardiovascular
TIMP2	1.76737	1.59467	1.94007	2.99085e-07	Cardiovascular
BTN3A2	1.76036	1.59525	1.92547	5.55792e-08	Cardiovascular
SDC1	1.75413	1.57801	1.93024	1.16626e-06	Cardiovascular
TFF2	1.75328	1.62957	1.87699	1.68997e-15	Cardiovascular
CHGB	1.74999	1.5705	1.92949	2.89366e-06	Cardiovascular
LY6D	1.74616	1.568	1.92432	2.5233e-06	Cardiovascular
MZB1	1.73776	1.59798	1.87754	2.71574e-11	Cardiovascular
LILRB4	1.71999	1.55029	1.88968	1.09632e-06	Cardiovascular
GM2A	1.71317	1.58327	1.84308	1.33271e-12	Cardiovascular
COCH	1.70894	1.53708	1.8808	2.87878e-06	Cardiovascular
TGFA	1.70281	1.55303	1.85259	9.54778e-09	Cardiovascular
DKK4	1.6999	1.55229	1.84751	5.40953e-09	Cardiovascular
TNFRSF13B	1.69731	1.54168	1.85293	7.82821e-08	Cardiovascular
IL1RL1	1.69715	1.51927	1.87503	1.6323e-05	Cardiovascular
TNC	1.67786	1.51849	1.83724	5.71505e-07	Cardiovascular
PPP1R14D	1.67661	1.50969	1.84353	3.77555e-06	Cardiovascular
REG1B	1.67359	1.55902	1.78816	3.66653e-15	Cardiovascular
FGL1	1.67224	1.54566	1.79883	4.97604e-12	Cardiovascular
CA9	1.66489	1.51698	1.8128	4.1671e-08	Cardiovascular
CILP	1.66329	1.4987	1.82787	3.99107e-06	Cardiovascular
TNFRSF9	1.66069	1.51642	1.80497	1.61685e-08	Cardiovascular
IMMT	1.65977	1.50639	1.81315	2.76902e-07	Cardiovascular
LAMP3	1.64839	1.50113	1.79566	8.4295e-08	Cardiovascular
STC1	1.64615	1.48319	1.80911	5.93783e-06	Cardiovascular
REG3A	1.63518	1.5245	1.74585	8.96815e-15	Cardiovascular
NTproBNP	1.63352	1.57521	1.69183	1.14572e-57	Cardiovascular
TNFRSF6B	1.62912	1.51563	1.74262	1.02192e-13	Cardiovascular
CEACAM6	1.6233	1.47384	1.77275	6.14949e-07	Cardiovascular
LGALS7	1.62029	1.4641	1.77649	4.07184e-06	Cardiovascular
FGF23	1.61478	1.52169	1.70787	1.79318e-20	Cardiovascular
KIF1C	1.61364	1.46366	1.76363	1.17458e-06	Cardiovascular
TNFRSF1B	1.60546	1.48554	1.72537	2.95284e-11	Cardiovascular
HAVCR1	1.60038	1.49324	1.70751	2.27167e-14	Cardiovascular
CLEC6A	1.59738	1.44096	1.7538	1.28073e-05	Cardiovascular
VSIG2	1.58969	1.47939	1.69999	5.15732e-13	Cardiovascular
RARRES2	1.58076	1.43592	1.72559	1.68398e-06	Cardiovascular
SPINK4	1.57871	1.47063	1.68678	3.56001e-13	Cardiovascular
MDK	1.56171	1.43848	1.68494	3.90184e-09	Cardiovascular
GPR37	1.55541	1.43451	1.67631	2.32982e-09	Cardiovascular
KRT19	1.55012	1.44551	1.65472	6.29743e-13	Cardiovascular
RNASE10	1.54387	1.39924	1.6885	1.15798e-05	Cardiovascular
HIP1R	1.54152	1.41372	1.66931	9.30227e-08	Cardiovascular
SFTPA2	1.53122	1.40076	1.66167	4.49475e-07	Cardiovascular
CTSB	1.52979	1.39063	1.66896	6.20861e-06	Cardiovascular
CXCL9	1.52318	1.41965	1.62671	4.76956e-12	Cardiovascular
NOS1	1.49818	1.37378	1.62258	5.54475e-07	Cardiovascular
VEGFA	1.49392	1.36124	1.6266	8.84762e-06	Cardiovascular
DMD	1.49303	1.35859	1.62746	1.49182e-05	Cardiovascular
TNFRSF10B	1.48751	1.40961	1.56541	4.85839e-20	Cardiovascular
TNF	1.48569	1.36127	1.6101	1.30684e-06	Cardiovascular
MAD1L1	1.47809	1.36151	1.59466	1.47005e-07	Cardiovascular
KLK4	1.47019	1.36767	1.5727	5.03522e-10	Cardiovascular
LTBP3	1.46854	1.34747	1.5896	1.43793e-06	Cardiovascular
DPY30	1.46708	1.34553	1.58862	1.86295e-06	Cardiovascular
PRSS2	1.45872	1.3359	1.58155	4.93305e-06	Cardiovascular
FAM3D	1.45514	1.35274	1.55753	2.033e-09	Cardiovascular
REN	1.45349	1.37184	1.53515	8.16473e-16	Cardiovascular
TFPI2	1.45234	1.34621	1.55847	1.60747e-08	Cardiovascular
NPPB	1.44125	1.38347	1.49903	7.70443e-32	Cardiovascular
RBP7	1.43674	1.31926	1.55421	4.3308e-06	Cardiovascular
CEACAM5	1.41664	1.30751	1.52578	1.15891e-06	Cardiovascular
TFF1	1.40678	1.31813	1.49542	1.30526e-10	Cardiovascular
CXCL10	1.40516	1.30268	1.50765	2.25798e-07	Cardiovascular
RBP2	1.38913	1.29029	1.48796	2.07872e-07	Cardiovascular
LCN15	1.3699	1.26464	1.47515	1.34291e-05	Cardiovascular
FABP1	1.34036	1.26114	1.41957	1.23337e-09	Cardiovascular
IL19	1.34004	1.24932	1.43076	7.44064e-07	Cardiovascular
CHI3L1	1.3394	1.25329	1.42551	8.46619e-08	Cardiovascular
IL6	1.33774	1.26	1.41547	6.40193e-10	Cardiovascular
EPO	1.30183	1.22165	1.38201	3.31389e-07	Cardiovascular
AGR2	1.27028	1.19557	1.34498	1.00921e-06	Cardiovascular
PYY	1.2657	1.18921	1.34219	4.56874e-06	Cardiovascular
CCL20	1.26398	1.18877	1.33919	3.00529e-06	Cardiovascular
CHGA	1.26267	1.18579	1.33955	8.02692e-06	Cardiovascular
IGFBP1	1.25904	1.1924	1.32568	3.61834e-08	Cardiovascular
UMOD	0.605506	0.470568	0.740443	9.23258e-10	Cardiovascular
SERPINA3	2.78868	2.47578	3.10158	3.8682e-07	Cancer
DDR1	2.18982	1.96585	2.41378	2.01637e-08	Cancer
LRG1	2.00705	1.79701	2.2171	2.33001e-07	Cancer
GDF15	1.82226	1.72458	1.91993	6.268e-30	Cancer
PGF	1.81123	1.62078	2.00168	2.84824e-06	Cancer
CSF1	1.797	1.60032	1.99368	1.51379e-05	Cancer
GFRA1	1.74828	1.56563	1.93092	5.94374e-06	Cancer
TNFSF13B	1.73634	1.57659	1.8961	3.76239e-08	Cancer
TCOF1	1.71165	1.54838	1.87492	3.22222e-07	Cancer
CKAP4	1.68473	1.50963	1.85984	1.53735e-05	Cancer
HGF	1.65733	1.50759	1.80708	1.10068e-07	Cancer
WFDC2	1.64922	1.53341	1.76503	7.30958e-14	Cancer
LTBP2	1.63302	1.47175	1.79429	7.33282e-06	Cancer
ACP5	1.6137	1.45859	1.76881	4.31414e-06	Cancer
OCLN	1.5725	1.44765	1.69735	3.47761e-09	Cancer
EDA2R	1.57221	1.43459	1.70984	3.39518e-07	Cancer
AREG	1.56813	1.45903	1.67723	1.8544e-12	Cancer
PIGR	1.54075	1.40285	1.67864	2.34807e-06	Cancer
PRSS8	1.47826	1.35464	1.60189	1.68103e-06	Cancer
SPP1	1.47615	1.36269	1.58961	5.044e-08	Cancer
RBFOX3	1.46149	1.34119	1.58179	1.84126e-06	Cancer
MMP12	1.41656	1.32152	1.51161	2.01387e-09	Cancer
CEACAM5	1.3919	1.31925	1.46455	1.34455e-15	Cancer
HAVCR1	1.34441	1.26541	1.42341	6.10304e-10	Cancer
KRT19	1.33119	1.2574	1.40498	8.7122e-11	Cancer
TNFRSF10B	1.2764	1.19578	1.35703	8.69343e-06	Cancer
RRM2	1.2741	1.19371	1.35448	1.02043e-05	Cancer
IL6	1.20508	1.14723	1.26294	7.64193e-07	Cancer
PLAUR	4.03037	3.8189	4.24183	1.02157e-34	Other
CRIM1	3.46218	3.15126	3.7731	1.43804e-11	Other
SPINT1	3.36037	3.18743	3.53331	1.7812e-39	Other
LTBP2	3.16126	2.98077	3.34175	2.20871e-32	Other
OSMR	3.04117	2.73186	3.35048	5.29712e-09	Other
ICAM1	2.7827	2.58868	2.97672	1.3755e-21	Other
HGF	2.716	2.5513	2.8807	3.88135e-29	Other
FSTL1	2.70143	2.42182	2.98105	9.50987e-09	Other
C7	2.56384	2.3602	2.76748	3.73774e-16	Other
LMNB2	2.54587	2.32854	2.76319	1.02851e-13	Other
SEZ6L2	2.53834	2.2732	2.80348	1.67372e-08	Other
DDR1	2.53088	2.25665	2.80512	9.36447e-08	Other
ADM	2.46213	2.19585	2.72842	9.65426e-08	Other
EDA2R	2.46187	2.30495	2.61879	6.55352e-26	Other
CD80	2.39503	2.22283	2.56724	8.0739e-20	Other
C1QA	2.35135	2.06991	2.63278	7.61052e-06	Other
SCGB3A1	2.35127	2.10006	2.60247	7.42503e-08	Other
IGF2R	2.32031	2.03977	2.60085	1.19293e-05	Other
TNFRSF11B	2.26761	2.05918	2.47603	3.99355e-11	Other
CSF1	2.26698	2.02998	2.50397	3.78709e-08	Other
GDF15	2.2458	2.14275	2.34885	5.66958e-50	Other
EDN1	2.24072	2.0163	2.46514	5.35578e-09	Other
YAP1	2.2386	2.00389	2.4733	4.96461e-08	Other
GGT5	2.21599	1.951	2.48098	1.15898e-05	Other
CTSL	2.18667	1.92401	2.44933	1.53832e-05	Other
AREG	2.18178	2.06025	2.30331	7.72108e-33	Other
TNFSF13B	2.15076	1.9661	2.33541	1.26369e-12	Other
CTHRC1	2.14351	1.91714	2.36987	1.1857e-07	Other
ADAMTSL2	2.14086	1.95519	2.32653	2.71419e-12	Other
NPTX2	2.13707	1.92609	2.34806	5.02983e-09	Other
WFDC2	2.12278	1.98903	2.25653	7.91043e-25	Other
NEFL	2.12258	2.0188	2.22637	2.19044e-42	Other
TIMP1	2.10893	1.91699	2.30086	7.40122e-11	Other
VCAM1	2.08443	1.86303	2.30582	2.30578e-07	Other
OCLN	2.04785	1.90724	2.18847	4.8515e-20	Other
PLA2G15	2.04394	1.80795	2.27992	8.44472e-06	Other
TNFRSF12A	2.04024	1.86989	2.21059	6.75654e-13	Other
LGALS9	2.03651	1.84006	2.23296	3.74582e-09	Other
NRP1	1.9985	1.76954	2.22746	8.98559e-06	Other
SEPTIN8	1.99368	1.80914	2.17822	6.80105e-10	Other
VCAN	1.98247	1.76644	2.19851	1.55749e-06	Other
NPC2	1.98116	1.82226	2.14005	9.79536e-14	Other
EBI3	1.97374	1.76955	2.17792	1.96222e-07	Other
NFASC	1.97296	1.75281	2.19311	4.22533e-06	Other
IGFBPL1	1.97128	1.79319	2.14937	2.34938e-10	Other
IGFBP7	1.96217	1.80894	2.11539	1.91718e-14	Other
SPON1	1.95541	1.80544	2.10539	5.49275e-15	Other
THBS2	1.95201	1.8125	2.09152	1.63516e-17	Other
CHCHD10	1.94864	1.7976	2.09969	1.41648e-14	Other
FSTL3	1.94752	1.7591	2.13593	1.19361e-08	Other
IL18BP	1.93142	1.73552	2.12732	1.31873e-07	Other
MAMDC2	1.91174	1.73094	2.09253	6.24063e-09	Other
PIGR	1.88968	1.7215	2.05785	3.49342e-10	Other
PSAP	1.87734	1.68679	2.0679	2.7022e-07	Other
SUSD2	1.86397	1.67393	2.054	3.90676e-07	Other
EFEMP1	1.86111	1.66276	2.05946	2.43426e-06	Other
CEACAM6	1.85915	1.77417	1.94413	6.1574e-43	Other
PRSS8	1.85747	1.70236	2.01258	1.48705e-11	Other
ADA2	1.83626	1.69525	1.97726	8.66927e-14	Other
NT5C1A	1.8305	1.66979	1.99122	4.85595e-10	Other
CD74	1.82941	1.64565	2.01317	3.4318e-07	Other
SPON2	1.82492	1.63976	2.01007	5.5951e-07	Other
SHISA5	1.82371	1.63317	2.01424	1.85847e-06	Other
RNF149	1.8149	1.61676	2.01305	1.08767e-05	Other
MSR1	1.80876	1.66328	1.95424	4.1123e-12	Other
SRPX	1.80636	1.60818	2.00454	1.45107e-05	Other
CKAP4	1.80421	1.60739	2.00102	1.22006e-05	Other
RBFOX3	1.80015	1.68768	1.91263	3.66166e-21	Other
COL4A1	1.77518	1.62989	1.92048	2.85722e-11	Other
PALM2	1.77155	1.60554	1.93755	4.26248e-08	Other
DTNB	1.77061	1.62885	1.91236	8.16902e-12	Other
TNFSF8	1.7672	1.57814	1.95625	1.04049e-05	Other
CHCHD6	1.75154	1.56701	1.93606	7.65593e-06	Other
IL1RL1	1.7348	1.59011	1.87949	2.47539e-10	Other
FUT3	1.73223	1.59515	1.86931	1.15853e-11	Other
CD274	1.7124	1.53868	1.88612	3.75491e-06	Other
CD276	1.70835	1.52837	1.88833	1.59884e-05	Other
ANGPT2	1.70027	1.54213	1.8584	1.38219e-07	Other
DPP10	1.69955	1.55278	1.84632	4.12378e-09	Other
COL6A3	1.69335	1.51663	1.87006	1.50526e-05	Other
LAMP3	1.69319	1.57145	1.81492	6.62546e-14	Other
HSPB6	1.67711	1.51811	1.83611	5.36835e-07	Other
SDC1	1.66866	1.51851	1.8188	6.78886e-08	Other
ITGBL1	1.66718	1.51079	1.82358	4.36373e-07	Other
FGL1	1.65818	1.55302	1.76334	1.24649e-17	Other
COL5A1	1.65267	1.4974	1.80794	6.62307e-07	Other
CLSTN2	1.65045	1.50927	1.79162	1.01862e-08	Other
CDCP1	1.64703	1.53664	1.75741	2.33538e-15	Other
TNFRSF4	1.63037	1.47365	1.78709	2.84649e-06	Other
RNASE6	1.62356	1.46978	1.77734	1.90997e-06	Other
CSTB	1.61001	1.45815	1.76187	2.30614e-06	Other
USP28	1.6064	1.46109	1.75172	4.74065e-07	Other
ICAM5	1.59976	1.45991	1.73961	1.32864e-07	Other
TIMP4	1.58956	1.43875	1.74036	4.98163e-06	Other
IGSF3	1.58582	1.43648	1.73515	4.17936e-06	Other
ANGPTL4	1.58398	1.43533	1.73262	3.85787e-06	Other
IL32	1.58392	1.4564	1.71145	4.56856e-09	Other
IMMT	1.5807	1.45406	1.70735	4.02754e-09	Other
TNFRSF10A	1.5772	1.42438	1.73001	1.48466e-05	Other
SIGLEC1	1.56666	1.4204	1.71292	5.21048e-06	Other
SIGLEC8	1.56276	1.41304	1.71248	1.4802e-05	Other
PLAU	1.55604	1.40883	1.70324	1.14616e-05	Other
IL2RA	1.55497	1.41605	1.6939	1.37626e-06	Other
TGFA	1.52637	1.39931	1.65344	2.00763e-07	Other
LAIR1	1.52322	1.382	1.66445	1.51771e-05	Other
CXCL17	1.5224	1.38763	1.65717	2.86257e-06	Other
CKB	1.50634	1.38666	1.62602	5.69629e-08	Other
SFTPA2	1.50204	1.39312	1.61097	7.19892e-10	Other
TFF3	1.49832	1.37481	1.62183	4.06372e-07	Other
MZB1	1.49313	1.37643	1.60984	4.85609e-08	Other
TNFRSF1B	1.46346	1.35692	1.57001	7.19733e-09	Other
TREM2	1.46093	1.34448	1.57739	5.16171e-07	Other
MPO	1.45727	1.33206	1.58248	1.0946e-05	Other
FABP3	1.45666	1.33606	1.57726	2.85184e-06	Other
HAVCR1	1.44326	1.3488	1.53773	7.81463e-11	Other
TNFRSF6B	1.43732	1.33738	1.53726	3.26584e-09	Other
MMP9	1.43626	1.32528	1.54723	4.70511e-07	Other
CEACAM5	1.42131	1.33076	1.51187	8.01171e-11	Other
CTSB	1.41561	1.30017	1.53105	1.05477e-05	Other
OLR1	1.40852	1.30544	1.5116	2.14729e-07	Other
TNFRSF10B	1.40227	1.3284	1.47614	8.60347e-16	Other
IGFBP2	1.40137	1.29017	1.51256	7.90769e-06	Other
MSLN	1.38598	1.28414	1.48783	9.77411e-07	Other
KRT19	1.38567	1.29648	1.47486	2.21748e-09	Other
CXCL9	1.37068	1.28293	1.45843	5.49455e-09	Other
GRPEL1	1.35752	1.25932	1.45572	3.07958e-06	Other
CHI3L1	1.35344	1.28128	1.42559	5.89812e-13	Other
FGF23	1.34616	1.25154	1.44078	2.15258e-06	Other
SFTPD	1.34368	1.24467	1.44268	1.45084e-05	Other
MMP8	1.34259	1.25702	1.42815	4.36384e-08	Other
CCL7	1.3249	1.23157	1.41824	1.01067e-05	Other
CALCA	1.29971	1.2118	1.38761	1.47957e-05	Other
CXCL13	1.27946	1.20592	1.353	1.48745e-07	Other
IL6	1.27684	1.21152	1.34216	6.55857e-10	Other
ADGRG1	1.26219	1.19072	1.33366	4.98278e-07	Other
CEACAM16	0.761865	0.671033	0.852698	1.27912e-05	Other
KITLG	0.611139	0.453902	0.768376	2.43334e-06	Other
BCAN	0.570606	0.39219	0.749021	2.07477e-06	Other
EGFR	0.315451	-0.0524934	0.683395	2.31904e-06	Other

## Sheet: Supplementary Table 9
Supplementary Table 9. List of blood biomarkers measured by UK Biobank at initial assessment.
Symbol	Assay
ALB	Albumin
ALP	Alkaline phosphatase
ALT	Alanine aminotransferase
APOA	Apolipoprotein A
APOB	Apolipoprotein B
AST	Aspartate aminotransferase
BILD	Direct bilirubin
BUN	Urea
CA	Calcium
CHOL	Cholesterol
CRE	Creatinine
CRP	C-reactive protein
CYS	Cystatin C
GGT	Gamma glutamyltransferase
GLU	Glucose
HDL	HDL cholesterol
IGF1	IGF1
LPA	Lipoprotein A
LDLD	LDL direct
OES	Oestradiol
PHOS	Phosphate
RF	Rheumatoid factor
SHBG	SHBG
TBIL	Total bilirubin
TES	Testosterone
TP	Total protein
TRIG	Triglycerides
UA	Urate
VITD	Vitamin D
HBA1C	Glycated haemoglobin

## Sheet: Supplementary Table 10
Supplementary Table 10. Statistically significant Cox PH associations between clinical biomarkers and all-cause mortality within 10 and 5 years, adjusted for sex, age, BMI, chronic condition count, lifestyle and socioeonomic covariates.
Only associations with Bonferroni-corrected p value < 1.67 × 10−3 were retained.
HR = hazard ratio, LCI = lower confidence interval, UCI = upper confidence interval.
Biomarker	HR	LCI	UCI	P Value	Timeframe (Years)
Cystatin C	2.82262	2.64416	3.00107	1.3019e-28	10
Urea	1.06192	1.0362	1.08764	0.00014048	10
Glucose	1.05479	1.03074	1.07884	0.000413745	10
C Reactive Protein	1.02229	1.01635	1.02822	9.89424e-12	10
Alkaline Phosphatase	1.00468	1.0037	1.00566	2.3835e-19	10
SHBG	1.00451	1.00261	1.00641	0.000102348	10
Aspartate Aminotransferase	1.00415	1.00249	1.0058	2.92949e-05	10
Gamma Glutamyltransferase	1.0025	1.00193	1.00307	2.86162e-16	10
Urate	1.00137	1.00075	1.00199	0.000428263	10
Vitamin D	0.993697	0.991408	0.995985	1.84125e-06	10
Albumin	0.960495	0.943073	0.977917	0.000173186	10
Cystatin C	3.98354	3.74004	4.22703	2.81896e-27	5
Urea	1.0858	1.04592	1.12568	0.00156247	5
C Reactive Protein	1.03587	1.02822	1.04351	4.77679e-18	5
HbA1c	1.01633	1.00887	1.02379	0.00062914	5
SHBG	1.00696	1.00388	1.01003	0.000294942	5
Alkaline Phosphatase	1.00552	1.00455	1.00649	2.68164e-27	5
Aspartate Aminotransferase	1.00485	1.00266	1.00704	0.000443334	5
Gamma Glutamyltransferase	1.00316	1.00233	1.00399	2.44135e-12	5
Albumin	0.907139	0.878783	0.935496	4.87193e-10	5

[truncated: 2 more sheets: Supplementary Table 11, Supplementary Table 12]
